# Supplementary material for: Deep exome sequencing identifies enrichment of deleterious mosaic variants in neurodevelopmental disorder genes and mitochondrial tRNA regions in bipolar disorder
Source: Mol Psychiatry. 2023 May 30;28(10):4294–306. doi: 10.1038/s41380-023-02096-x (PMC10827672; doi:10.1038/s41380-023-02096-x)
Supplement: Supplementary file 2 — Dataset 1 [file 41380_2023_2096_MOESM2_ESM.xlsx]

## Sheet: Table of Contents
Supplementary Tables
Table S1	The Clinical data of the BD probands (N = 235) and the controls (N = 39)
Table S2	The pipelines for variant detection
Table S3	The depth of coverage and contamination estimate of the sequence data from the BD probands (N = 235) and the controls (N = 39)
Table S4	The mosaic variants in BD and control
Table S5	The single nucleotide germline de novo variants (gDNVs) in the trio-based BD probands (N = 190)
Table S6	The gene ontology (GO) analysis of the genes hit by non-synonymous mDNVs in BD
Table S7	The proband heteroplasmy (pHets) and heteroplasmic variants from exploratory analysis in BD and control
Table S8	TAS validation of the heteroplasmic variants in BD
Table S9	The proband homoplasmy (pHom) in BD (N = 190)
Table S10	The allele frequency of m.3243A>G variant

## Sheet: TableS1
Table S1. The Clinical data of the BD probands (N = 235) and the controls (N = 39)
Category	Family ID	Sample ID	Nishioka2021	Diagnosis	Sex	Psychosis	Age at Recruitment	Age at Onset	Tissue	DES capture	DES sequencer	Mother Diagnosis	Father Diagnosis	DNENRICH analysis
BD Trio	108	108.p1	yes	BDI	M	yes	33	22	blood	SureSelect v5 + mtDNA	NovaSeq6000 PE 151cycles	none	none	yes
BD Trio	110	110.p1	yes	BDI	F	no	32	20	blood	SureSelect v5 + mtDNA	NovaSeq6000 PE 151cycles	none	none	yes
BD Trio	111	111.p1	yes	BDI	M	yes	37	24	saliva	SureSelect v5 + mtDNA	NovaSeq6000 PE 151cycles	none	none	yes
BD Trio	112	112.p1	yes	BDI	F	no	48	25	saliva	SureSelect v5 + mtDNA	NovaSeq6000 PE 151cycles	none	none	yes
BD Trio	113	113.p1	yes	BDI	M	no	45	15	saliva	SureSelect v5 + mtDNA	NovaSeq6000 PE 151cycles	none	none	yes
BD Trio	114	114.p1	yes	BDI	F	no	34	24	saliva	SureSelect v5 + mtDNA	NovaSeq6000 PE 151cycles	MDD, recurrent	other	yes
BD Trio	115	115.p1	yes	BDI	M	no	36	19	saliva	SureSelect v5 + mtDNA	NovaSeq6000 PE 151cycles	none	MDD	yes
BD Trio	116	116.p1	yes	BDI	M	yes	55	21	saliva	SureSelect v5 + mtDNA	NovaSeq6000 PE 151cycles	none	none	yes
BD Trio	117	117.p1	yes	BDI	F	no	na	30	saliva	SureSelect v5 + mtDNA	NovaSeq6000 PE 151cycles	MDD	none	yes
BD Trio	118	118.p1	yes	BDI	M	no	19	16	saliva	SureSelect v5 + mtDNA	NovaSeq6000 PE 151cycles	none	MDD	yes
BD Trio	119	119.p1	yes	BDI	M	no	26	22	saliva	SureSelect v5 + mtDNA	NovaSeq6000 PE 151cycles	MDD, recurrent	na	yes
BD Trio	120	120.p1	yes	BDI	F	no	19	14	saliva	SureSelect v5 + mtDNA	NovaSeq6000 PE 151cycles	none	none	yes
BD Trio	121	121.p1	yes	BDI	M	yes	45	23	saliva	SureSelect v5 + mtDNA	NovaSeq6000 PE 151cycles	none	none	yes
BD Trio	122	122.p1	yes	BDI	F	yes	33	25	saliva	SureSelect v5 + mtDNA	NovaSeq6000 PE 151cycles	none	none	yes
BD Trio	123	123.p1	yes	BDII	F	yes	26	14	saliva	SureSelect v5 + mtDNA	NovaSeq6000 PE 151cycles	MDD, recurrent	none	yes
BD Trio	124	124.p1	yes	BDII	M	no	35	22	saliva	SureSelect v5 + mtDNA	NovaSeq6000 PE 151cycles	none	none	yes
BD Trio	126	126.p1	yes	BDI	F	yes	38	17	saliva	SureSelect v5 + mtDNA	NovaSeq6000 PE 151cycles	none	MDD, recurrent	yes
BD Trio	127	127.p1	yes	BDII	F	no	30	20	saliva	SureSelect v5 + mtDNA	NovaSeq6000 PE 151cycles	none	none	yes
BD Trio	128	128.p1	yes	BDI	M	no	38	35	saliva	SureSelect v5 + mtDNA	NovaSeq6000 PE 151cycles	MDD, recurrent	MDD, recurrent	yes
BD Trio	129	129.p1	yes	BDI	M	no	37	32	saliva	SureSelect v5 + mtDNA	NovaSeq6000 PE 151cycles	none	none	yes
BD Trio	130	130.p1	yes	BDI	F	no	42	20	saliva	SureSelect v5 + mtDNA	NovaSeq6000 PE 151cycles	none	other	yes
BD Trio	131	131.p1	yes	BDII	M	no	30	19	saliva	SureSelect v5 + mtDNA	NovaSeq6000 PE 151cycles	none	none	yes
BD Trio	132	132.p1	yes	BDI	M	no	38	18	saliva	SureSelect v5 + mtDNA	NovaSeq6000 PE 151cycles	none	none	yes
BD Trio	133	133.p1	yes	BDI	F	yes	41	26	saliva	SureSelect v5 + mtDNA	NovaSeq6000 PE 151cycles	none	none	yes
BD Trio	135	135.p1	yes	BDI	M	yes	49	21	saliva	SureSelect v5 + mtDNA	NovaSeq6000 PE 151cycles	none	none	yes
BD Trio	201	201.p1	yes	BDII	M	no	37	30	saliva	SureSelect v5 + mtDNA	NovaSeq6000 PE 151cycles	na	na	yes
BD Trio	202	202.p1	yes	BDI	M	na	na	22	saliva	SureSelect v5 + mtDNA	NovaSeq6000 PE 151cycles	none	none	yes
BD Trio	204	204.p1	yes	BDI	F	no	42	20	saliva	SureSelect v5 + mtDNA	NovaSeq6000 PE 151cycles	none	none	yes
BD Trio	205	205.p1	yes	BDI	M	no	16	16	saliva	SureSelect v5 + mtDNA	NovaSeq6000 PE 151cycles	none	none	yes
BD Trio	206	206.p1	yes	BDII	F	no	25	18	saliva	SureSelect v5 + mtDNA	NovaSeq6000 PE 151cycles	none	none	yes
BD Trio	207	207.p1	yes	BDI	F	no	50	19	saliva	SureSelect v5 + mtDNA	NovaSeq6000 PE 151cycles	none	none	yes
BD Trio	208	208.p1	yes	BDI	F	no	28	20	saliva	SureSelect v5 + mtDNA	NovaSeq6000 PE 151cycles	none	other	yes
BD Trio	209	209.p1	yes	BDII	F	no	27	18	saliva	SureSelect v5 + mtDNA	NovaSeq6000 PE 151cycles	none	none	yes
BD Trio	210	210.p1	yes	BDI	F	no	29	22	saliva	SureSelect v5 + mtDNA	NovaSeq6000 PE 151cycles	none	other	yes
BD Trio	211	211.p1	yes	BDII	F	no	42	40	saliva	SureSelect v5 + mtDNA	NovaSeq6000 PE 151cycles	none	na	yes
BD Trio	212	212.p1	yes	BDII	F	no	38	28	saliva	SureSelect v5 + mtDNA	NovaSeq6000 PE 151cycles	none	none	yes
BD Trio	213	213.p1	yes	BDII	F	no	33	16	saliva	SureSelect v5 + mtDNA	NovaSeq6000 PE 151cycles	none	none	yes
BD Trio	214	214.p1	yes	BDI	F	no	48	20	saliva	SureSelect v5 + mtDNA	NovaSeq6000 PE 151cycles	none	none	yes
BD Trio	215	215.p1	yes	BDI	M	no	50	20s	saliva	SureSelect v5 + mtDNA	NovaSeq6000 PE 151cycles	none	none	yes
BD Trio	216	216.p1	yes	BDI	F	no	34	26	saliva	SureSelect v5 + mtDNA	NovaSeq6000 PE 151cycles	none	none	yes
BD Trio	217	217.p1	yes	BDII	F	no	38	27	saliva	SureSelect v5 + mtDNA	NovaSeq6000 PE 151cycles	none	none	yes
BD Trio	218	218.p1	yes	BDI	F	no	47	23	saliva	SureSelect v5 + mtDNA	NovaSeq6000 PE 151cycles	none	none	yes
BD Trio	219	219.p1	yes	BDI	M	no	40	30	saliva	SureSelect v5 + mtDNA	NovaSeq6000 PE 151cycles	none	none	yes
BD Trio	220	220.p1	yes	BDI	F	no	29	15	saliva	SureSelect v5 + mtDNA	NovaSeq6000 PE 151cycles	none	none	no, outlier
BD Trio	221	221.p1	yes	BDI	F	no	46	20	saliva	SureSelect v5 + mtDNA	NovaSeq6000 PE 151cycles	none	none	yes
BD Trio	222	222.p1	yes	BDI	F	no	42	29	saliva	SureSelect v5 + mtDNA	NovaSeq6000 PE 151cycles	none	none	yes
BD Trio	223	223.p1	yes	BDII	F	no	56	44	saliva	SureSelect v5 + mtDNA	NovaSeq6000 PE 151cycles	none	none	yes
BD Trio	224	224.p1	yes	BDI	F	no	31	12	saliva	SureSelect v5 + mtDNA	NovaSeq6000 PE 151cycles	none	none	yes
BD Trio	301	301.p1	yes	BDII	F	no	27	20	saliva	SureSelect v5 + mtDNA	NovaSeq6000 PE 151cycles	none	none	yes
BD Trio	302	302.p1	yes	BDI	M	no	28	18	saliva	SureSelect v5 + mtDNA	NovaSeq6000 PE 151cycles	MDD, recurrent	none	yes
BD Trio	303	303.p1	yes	BDII	M	no	22	13	saliva	SureSelect v5 + mtDNA	NovaSeq6000 PE 151cycles	none	none	yes
BD Trio	304	304.p1	yes	BDI	M	no	50	41	saliva	SureSelect v5 + mtDNA	NovaSeq6000 PE 151cycles	none	none	yes
BD Trio	305	305.p1	yes	BDII	F	no	37	24	saliva	SureSelect v5 + mtDNA	NovaSeq6000 PE 151cycles	none	none	yes
BD Trio	306	306.p1	yes	BDI	F	no	46	28	saliva	SureSelect v5 + mtDNA	NovaSeq6000 PE 151cycles	none	none	yes
BD Trio	307	307.p1	yes	BDII	M	no	31	18	saliva	SureSelect v5 + mtDNA	NovaSeq6000 PE 151cycles	none	none	yes
BD Trio	309	309.p1	yes	BDII	F	no	39	22	saliva	SureSelect v5 + mtDNA	NovaSeq6000 PE 151cycles	none	none	yes
BD Trio	311	311.p1	yes	BDII	M	no	34	28	saliva	SureSelect v5 + mtDNA	NovaSeq6000 PE 151cycles	none	none	yes
BD Trio	312	312.p1	yes	BDII	F	no	45	30	saliva	SureSelect v5 + mtDNA	NovaSeq6000 PE 151cycles	none	none	yes
BD Trio	313	313.p1	yes	BDII	F	no	48	34	saliva	SureSelect v5 + mtDNA	NovaSeq6000 PE 151cycles	none	none	yes
BD Trio	314	314.p1	yes	BDI	F	no	36	19	saliva	SureSelect v5 + mtDNA	NovaSeq6000 PE 151cycles	none	other	yes
BD Trio	316	316.p1	yes	BDII	F	no	42	35	saliva	SureSelect v5 + mtDNA	NovaSeq6000 PE 151cycles	none	none	yes
BD Trio	317	317.p1	yes	BDI	M	no	23	23	saliva	SureSelect v5 + mtDNA	NovaSeq6000 PE 151cycles	none	none	yes
BD Trio	318	318.p1	yes	BDI	F	no	36	30	saliva	SureSelect v5 + mtDNA	NovaSeq6000 PE 151cycles	none	none	yes
BD Trio	319	319.p1	yes	BDI	M	no	28	17	saliva	SureSelect v5 + mtDNA	NovaSeq6000 PE 151cycles	none	none	yes
BD Trio	320	320.p1	yes	BDI	F	no	56	34	saliva	SureSelect v5 + mtDNA	NovaSeq6000 PE 151cycles	none	none	yes
BD Trio	321	321.p1	yes	BDII	F	no	39	19	saliva	SureSelect v5 + mtDNA	NovaSeq6000 PE 151cycles	none	none	yes
BD Trio	322	322.p1	yes	BDI	M	no	20	13	saliva	SureSelect v5 + mtDNA	NovaSeq6000 PE 151cycles	none	none	yes
BD Trio	401	401.p1	yes	BDI	F	no	41	28	saliva	SureSelect v5 + mtDNA	NovaSeq6000 PE 151cycles	none	none	yes
BD Trio	402	402.p1	yes	BDI	M	no	44	28	saliva	SureSelect v5 + mtDNA	NovaSeq6000 PE 151cycles	none	none	no, outlier
BD Trio	403	403.p1	yes	BDII	F	no	31	17	saliva	SureSelect v5 + mtDNA	NovaSeq6000 PE 151cycles	none	none	yes
BD Trio	404	404.p1	yes	BDI	F	no	44	38	saliva	SureSelect v5 + mtDNA	NovaSeq6000 PE 151cycles	MDD	none	yes
BD Trio	405	405.p1	yes	BDII	F	no	39	17	saliva	SureSelect v5 + mtDNA	NovaSeq6000 PE 151cycles	none	none	yes
BD Trio	406	406.p1	yes	BDII	M	no	40	27	saliva	SureSelect v5 + mtDNA	NovaSeq6000 PE 151cycles	MDD	none	yes
BD Trio	407	407.p1	yes	BDI	M	no	33	20	saliva	SureSelect v5 + mtDNA	NovaSeq6000 PE 151cycles	none	none	yes
BD Trio	408	408.p1	yes	BDI	M	no	39	20	saliva	SureSelect v5 + mtDNA	NovaSeq6000 PE 151cycles	none	none	yes
BD Trio	409	409.p1	yes	BDII	M	no	37	29	saliva	SureSelect v5 + mtDNA	NovaSeq6000 PE 151cycles	none	none	yes
BD Trio	410	410.p1	yes	BDI	M	no	43	22	saliva	SureSelect v5 + mtDNA	NovaSeq6000 PE 151cycles	none	none	yes
BD Trio	411	411.p1	yes	BDI	F	no	35	19	saliva	SureSelect v6r2 + mtDNA	NovaSeq6000 PE 151cycles	none	none	yes
BD Trio	413	413.p1	yes	BDI	F	no	34	17	saliva	SureSelect v6r2 + mtDNA	NovaSeq6000 PE 151cycles	none	none	yes
BD Trio	414	414.p1	yes	BDI	F	no	52	43	saliva	SureSelect v6r2 + mtDNA	NovaSeq6000 PE 151cycles	none	none	yes
BD Trio	415	415.p1	yes	BDI	F	no	46	22	saliva	SureSelect v6r2 + mtDNA	NovaSeq6000 PE 151cycles	none	none	yes
BD Trio	418	418.p1	yes	BDI	M	no	34	26	saliva	SureSelect v6r2 + mtDNA	NovaSeq6000 PE 151cycles	MDD	none	yes
BD Trio	419	419.p1	yes	BDI	F	no	20	20	saliva	SureSelect v6r2 + mtDNA	NovaSeq6000 PE 151cycles	none	none	yes
BD Trio	420	420.p1	yes	BDII	M	no	26	10	saliva	SureSelect v6r2 + mtDNA	NovaSeq6000 PE 151cycles	none	none	yes
BD Trio	421	421.p1	yes	BDI	F	no	29	20	saliva	SureSelect v6r2 + mtDNA	NovaSeq6000 PE 151cycles	none	none	yes
BD Trio	422	422.p1	yes	BDI	F	yes	19	11	saliva	SureSelect v6r2 + mtDNA	NovaSeq6000 PE 151cycles	MDD, recurrent	none	yes
BD Trio	423	423.p1	yes	BDI	M	no	39	15	saliva	SureSelect v6r2 + mtDNA	NovaSeq6000 PE 151cycles	MDD, recurrent	none	yes
BD Trio	424	424.p1	yes	BDI	F	yes	43	32	saliva	SureSelect v6r2 + mtDNA	NovaSeq6000 PE 151cycles	none	none	yes
BD Trio	427	427.p1	yes	BDI	F	no	33	16	saliva	SureSelect v6r2 + mtDNA	NovaSeq6000 PE 151cycles	none	none	yes
BD Trio	428	428.p1	yes	BDI	F	yes	27	25	saliva	SureSelect v6r2 + mtDNA	NovaSeq6000 PE 151cycles	none	MDD, recurrent	yes
BD Trio	429	429.p1	yes	BDI	F	yes	36	26	saliva	SureSelect v6r2 + mtDNA	NovaSeq6000 PE 151cycles	none	none	yes
BD Trio	430	430.p1	yes	BDI	F	yes	40	26	saliva	SureSelect v6r2 + mtDNA	NovaSeq6000 PE 151cycles	none	none	yes
BD Trio	431	431.p1	yes	BDI	F	no	34	19	saliva	SureSelect v6r2 + mtDNA	NovaSeq6000 PE 151cycles	MDD	none	yes
BD Trio	432	432.p1	yes	BDII	M	no	21	17	saliva	SureSelect v6r2 + mtDNA	NovaSeq6000 PE 151cycles	other	none	yes
BD Trio	433	433.p1	yes	BDII	M	no	41	33	saliva	SureSelect v6r2 + mtDNA	NovaSeq6000 PE 151cycles	none	none	yes
BD Trio	435	435.p1	yes	BDII	F	no	28	23	saliva	SureSelect v6r2 + mtDNA	NovaSeq6000 PE 151cycles	none	none	yes
BD Trio	436	436.p1	yes	BDI	M	yes	53	na	saliva	SureSelect v6r2 + mtDNA	NovaSeq6000 PE 151cycles	none	none	yes
BD Trio	437	437.p1	yes	BDI	F	yes	28	15	saliva	SureSelect v6r2 + mtDNA	NovaSeq6000 PE 151cycles	none	none	yes
BD Trio	438	438.p1	yes	BDII	M	no	20	15	saliva	SureSelect v6r2 + mtDNA	NovaSeq6000 PE 151cycles	MDD	other	yes
BD Trio	439	439.p1	yes	BDI	F	no	28	18	saliva	SureSelect v6r2 + mtDNA	NovaSeq6000 PE 151cycles	none	none	yes
BD Trio	441	441.p1	yes	BDI	M	no	53	38	saliva	SureSelect v6r2 + mtDNA	NovaSeq6000 PE 151cycles	none	none	yes
BD Trio	442	442.p1	yes	BDI	F	no	48	31	saliva	SureSelect v6r2 + mtDNA	NovaSeq6000 PE 151cycles	none	none	yes
BD Trio	444	444.p1	yes	BDII	F	no	56	24	saliva	SureSelect v6r2 + mtDNA	NovaSeq6000 PE 151cycles	none	none	yes
BD Trio	445	445.p1	yes	BDII	M	no	36	30	saliva	SureSelect v6r2 + mtDNA	NovaSeq6000 PE 151cycles	none	none	yes
BD Trio	446	446.p1	yes	BDII	F	no	47	23	saliva	SureSelect v6r2 + mtDNA	NovaSeq6000 PE 151cycles	none	none	yes
BD Trio	447	447.p1	yes	BDI	M	yes	24	17	saliva	SureSelect v6r2 + mtDNA	NovaSeq6000 PE 151cycles	MDD, recurrent	none	yes
BD Trio	448	448.p1	yes	BDII	M	no	51	37	saliva	SureSelect v6r2 + mtDNA	NovaSeq6000 PE 151cycles	none	none	yes
BD Trio	450	450.p1	yes	BDII	M	no	23	22	saliva	SureSelect v6r2 + mtDNA	NovaSeq6000 PE 151cycles	MDD, recurrent	none	yes
BD Trio	451	451.p1	yes	SCZAD, depressive type	F	yes	29	15	saliva	SureSelect v6r2 + mtDNA	NovaSeq6000 PE 151cycles	none	none	yes
BD Trio	452	452.p1	yes	BDI	M	yes	33	17	saliva	SureSelect v6r2 + mtDNA	NovaSeq6000 PE 151cycles	none	none	yes
BD Trio	453	453.p1	yes	BDII	M	no	48	na	saliva	SureSelect v6r2 + mtDNA	NovaSeq6000 PE 151cycles	none	none	yes
BD Trio	455	455.p1	yes	BDII	F	no	39	26	saliva	SureSelect v6r2 + mtDNA	NovaSeq6000 PE 151cycles	none	none	yes
BD Trio	456	456.p1	yes	BDI	F	no	38	24	saliva	SureSelect v6r2 + mtDNA	NovaSeq6000 PE 151cycles	none	none	yes
BD Trio	457	457.p1	yes	BDII	F	no	48	na	saliva	SureSelect v6r2 + mtDNA	NovaSeq6000 PE 151cycles	none	none	yes
BD Trio	458	458.p1	yes	BDII	F	no	23	19	saliva	SureSelect v6r2 + mtDNA	NovaSeq6000 PE 151cycles	none	MDD, recurrent	yes
BD Trio	459	459.p1	yes	BDI	F	no	40	30	saliva	SureSelect v6r2 + mtDNA	NovaSeq6000 PE 151cycles	none	none	yes
BD Trio	460	460.p1	yes	BDII	M	no	42	32	saliva	SureSelect v6r2 + mtDNA	NovaSeq6000 PE 151cycles	none	none	yes
BD Trio	461	461.p1	yes	BDII	M	no	42	35	saliva	SureSelect v6r2 + mtDNA	NovaSeq6000 PE 151cycles	none	none	yes
BD Trio	462	462.p1	yes	BDI	M	no	37	13	saliva	SureSelect v6r2 + mtDNA	NovaSeq6000 PE 151cycles	none	none	yes
BD Trio	463	463.p1	yes	BDI	M	no	34	22	saliva	SureSelect v6r2 + mtDNA	NovaSeq6000 PE 151cycles	none	none	yes
BD Trio	464	464.p1	yes	BDI	M	no	50	28	saliva	SureSelect v6r2 + mtDNA	NovaSeq6000 PE 151cycles	none	none	yes
BD Trio	466	466.p1	yes	BDII	F	no	22	18	saliva	SureSelect v6r2 + mtDNA	NovaSeq6000 PE 151cycles	none	none	yes
BD Trio	467	467.p1	yes	BDII	M	no	34	24	saliva	SureSelect v6r2 + mtDNA	NovaSeq6000 PE 151cycles	none	none	yes
BD Trio	468	468.p1	yes	SCZAD, bipolar type	M	yes	34	19	saliva	SureSelect v6r2 + mtDNA	NovaSeq6000 PE 151cycles	MDD, recurrent	none	yes
BD Trio	469	469.p1	yes	BDII	F	no	38	18	saliva	SureSelect v6r2 + mtDNA	NovaSeq6000 PE 151cycles	MDD, recurrent	other	yes
BD Trio	470	470.p1	yes	BDI	F	no	27	23	saliva	SureSelect v6r2 + mtDNA	NovaSeq6000 PE 151cycles	none	other	yes
BD Trio	471	471.p1	yes	BDI	M	no	20	19	saliva	SureSelect v6r2 + mtDNA	NovaSeq6000 PE 151cycles	MDD	na	yes
BD Trio	472	472.p1	yes	BDII	F	no	27	23	saliva	SureSelect v6r2 + mtDNA	NovaSeq6000 PE 151cycles	none	none	yes
BD Trio	473	473.p1	yes	BDI	F	no	27	23	saliva	SureSelect v6r2 + mtDNA	NovaSeq6000 PE 151cycles	none	other	yes
BD Trio	474	474.p1	yes	BDII	M	no	48	na	saliva	SureSelect v6r2 + mtDNA	NovaSeq6000 PE 151cycles	none	none	yes
BD Trio	475	475.p1	yes	BDI	F	no	35	29	saliva	SureSelect v6r2 + mtDNA	NovaSeq6000 PE 151cycles	none	none	yes
BD Trio	476	476.p1	no	BDI	Female	na	31	na	blood	SureSelect v6r2 + mtDNA	NovaSeq6000 PE 151cycles	none	none	yes
BD Trio	477	477.p1	no	BDI	Male	na	20	na	blood	SureSelect v6r2 + mtDNA	NovaSeq6000 PE 151cycles	none	none	yes
BD Trio	478	478.p1	no	BDI	Female	na	31	na	blood	SureSelect v6r2 + mtDNA	NovaSeq6000 PE 151cycles	none	none	yes
BD Trio	479	479.p1	no	BDI	Female	na	32	na	blood	SureSelect v6r2 + mtDNA	NovaSeq6000 PE 151cycles	none	none	yes
BD Trio	480	480.p1	no	BDI	F	no	49	36	saliva	SureSelect v6r2 + mtDNA	NovaSeq6000 PE 151cycles	none	MDD	yes
BD Trio	481	481.p1	no	SCZAD, bipolar type	F	yes	43	35	saliva	SureSelect v6r2 + mtDNA	NovaSeq6000 PE 151cycles	none	none	yes
BD Trio	482	482.p1	no	SCZAD, bipolar type	F	yes	43	21	saliva	SureSelect v6r2 + mtDNA	NovaSeq6000 PE 151cycles	none	MDD	no, low depth
BD Trio	483	483.p1	no	BDI	F	no	53	48	saliva	SureSelect v6r2 + mtDNA	NovaSeq6000 PE 151cycles	none	none	yes
BD Trio	484	484.p1	no	BD NOS	F	no	41	19	saliva	SureSelect v6r2 + mtDNA	NovaSeq6000 PE 151cycles	none	none	yes
BD Trio	485	485.p1	no	BDI	F	no	30	29	saliva	SureSelect v6r2 + mtDNA	NovaSeq6000 PE 151cycles	none	BDII	yes
BD Trio	486	486.p1	no	BDI	F	yes	37	28	saliva	SureSelect v6r2 + mtDNA	NovaSeq6000 PE 151cycles	none	none	yes
BD Trio	487	487.p1	no	BDI	F	no	33	22	saliva	SureSelect v6r2 + mtDNA	NovaSeq6000 PE 151cycles	none	none	yes
BD Trio	488	488.p1	no	BDI	F	no	48	40	saliva	SureSelect v6r2 + mtDNA	NovaSeq6000 PE 151cycles	none	none	yes
BD Trio	489	489.p1	no	BDII	M	no	32	22	saliva	SureSelect v6r2 + mtDNA	NovaSeq6000 PE 151cycles	none	none	yes
BD Trio	490	490.p1	no	BDI	F	yes	31	30	saliva	SureSelect v6r2 + mtDNA	NovaSeq6000 PE 151cycles	none	none	yes
BD Trio	491	491.p1	no	BDII	M	no	47	20	saliva	SureSelect v6r2 + mtDNA	NovaSeq6000 PE 151cycles	MDD, recurrent	none	yes
BD Trio	492	492.p1	no	SCZAD, bipolar type	M	yes	21	17	saliva	SureSelect v6r2 + mtDNA	NovaSeq6000 PE 151cycles	none	none	yes
BD Trio	493	493.p1	no	BDI	F	no	45	22	saliva	SureSelect v6r2 + mtDNA	NovaSeq6000 PE 151cycles	none	none	yes
BD Trio	494	494.p1	no	BDI	M	yes	40	34	saliva	SureSelect v6r2 + mtDNA	NovaSeq6000 PE 151cycles	none	none	yes
BD Trio	495	495.p1	no	BDI	M	yes	35	17	saliva	SureSelect v6r2 + mtDNA	NovaSeq6000 PE 151cycles	none	none	yes
BD Trio	496	496.p1	no	BDI	M	no	38	na	saliva	SureSelect v6r2 + mtDNA	NovaSeq6000 PE 151cycles	none	none	yes
BD Trio	497	497.p1	no	BDI	F	no	26	17	saliva	SureSelect v6r2 + mtDNA	NovaSeq6000 PE 151cycles	none	none	yes
BD Trio	498	498.p1	no	BDI	F	yes	43	18	saliva	SureSelect v6r2 + mtDNA	NovaSeq6000 PE 151cycles	none	none	yes
BD Trio	499	499.p1	no	BDI	M	no	44	30s	saliva	SureSelect v6r2 + mtDNA	NovaSeq6000 PE 151cycles	none	none	yes
BD Trio	500	500.p1	no	BDI	F	no	48	na	saliva	SureSelect v6r2 + mtDNA	NovaSeq6000 PE 151cycles	none	none	yes
BD Trio	501	501.p1	no	BDI	M	no	39	37	saliva	SureSelect v6r2 + mtDNA	NovaSeq6000 PE 151cycles	none	none	yes
BD Trio	502	502.p1	no	BDI	F	no	38	31	saliva	SureSelect v6r2 + mtDNA	NovaSeq6000 PE 151cycles	none	none	yes
BD Trio	503	503.p1	no	BDII	F	no	45	45	saliva	SureSelect v6r2 + mtDNA	NovaSeq6000 PE 151cycles	none	none	yes
BD Trio	504	504.p1	no	BD NOS	M	no	43	38	saliva	SureSelect v6r2 + mtDNA	NovaSeq6000 PE 151cycles	none	none	yes
BD Trio	505	505.p1	no	BDI	M	no	46	35	saliva	SureSelect v6r2 + mtDNA	NovaSeq6000 PE 151cycles	none	none	yes
BD Trio	506	506.p1	no	BDII	M	no	26	24	saliva	SureSelect v6r2 + mtDNA	NovaSeq6000 PE 151cycles	none	MDD	yes
BD Trio	507	507.p1	no	BDII	M	no	35	35	saliva	SureSelect v6r2 + mtDNA	NovaSeq6000 PE 151cycles	none	none	yes
BD Trio	508	508.p1	no	BDI	F	yes	41	29	saliva	SureSelect v6r2 + mtDNA	NovaSeq6000 PE 151cycles	none	none	yes
BD Trio	509	509.p1	no	BDI	F	yes	37	34	saliva	SureSelect v6r2 + mtDNA	NovaSeq6000 PE 151cycles	none	MDD	yes
BD Trio	510	510.p1	no	BDII	M	no	45	27	saliva	SureSelect v6r2 + mtDNA	NovaSeq6000 PE 151cycles	none	none	yes
BD Trio	511	511.p1	no	BDII	M	no	25	20	saliva	SureSelect v6r2 + mtDNA	NovaSeq6000 PE 151cycles	none	none	yes
BD Trio	512	512.p1	no	BDI	M	no	37	15	saliva	SureSelect v6r2 + mtDNA	NovaSeq6000 PE 151cycles	none	none	yes
BD Trio	513	513.p1	no	BDI	F	yes	28	13	saliva	SureSelect v6r2 + mtDNA	NovaSeq6000 PE 151cycles	none	MDD, recurrent	yes
BD Trio	514	514.p1	no	BDI	F	yes	39	17	saliva	SureSelect v6r2 + mtDNA	NovaSeq6000 PE 151cycles	none	none	yes
BD Trio	515	515.p1	no	BD NOS	F	no	25	20	saliva	SureSelect v6r2 + mtDNA	NovaSeq6000 PE 151cycles	none	none	yes
BD Trio	516	516.p1	no	BDI	F	no	36	24	saliva	SureSelect v6r2 + mtDNA	NovaSeq6000 PE 151cycles	none	none	yes
BD Trio	517	517.p1	no	BDI	M	yes	32	27	saliva	SureSelect v6r2 + mtDNA	NovaSeq6000 PE 151cycles	MDD	none	yes
BD Trio	518	518.p1	no	BDI	M	no	40	32	saliva	SureSelect v6r2 + mtDNA	NovaSeq6000 PE 151cycles	none	none	yes
BD Trio	519	519.p1	no	BDII	F	no	36	16	saliva	SureSelect v6r2 + mtDNA	NovaSeq6000 PE 151cycles	none	none	yes
BD Trio	520	520.p1	no	BDI	F	no	26	21	saliva	SureSelect v6r2 + mtDNA	NovaSeq6000 PE 151cycles	MDD, recurrent	none	yes
BD Trio	521	521.p1	no	BDI	M	no	45	33	saliva	SureSelect v6r2 + mtDNA	NovaSeq6000 PE 151cycles	none	none	yes
BD Trio	522	522.p1	no	BDI	F	no	53	43	saliva	SureSelect v6r2 + mtDNA	NovaSeq6000 PE 151cycles	none	none	yes
BD Trio	523	523.p1	no	BDI	F	yes	14	14	saliva	SureSelect v6r2 + mtDNA	NovaSeq6000 PE 151cycles	MDD, recurrent	none	yes
BD Trio	524	524.p1	no	BDII	F	no	24	20	saliva	SureSelect v6r2 + mtDNA	NovaSeq6000 PE 151cycles	none	none	yes
BD Trio	525	525.p1	no	BDI	F	no	43	22	saliva	SureSelect v6r2 + mtDNA	NovaSeq6000 PE 151cycles	none	none	yes
BD Trio	526	526.p1	no	BDI	F	yes	26	22	saliva	SureSelect v6r2 + mtDNA	NovaSeq6000 PE 151cycles	none	none	yes
BD Trio	527	527.p1	no	BDII	F	no	34	30	saliva	SureSelect v6r2 + mtDNA	NovaSeq6000 PE 151cycles	none	none	yes
BD Trio	528	528.p1	no	BDII	M	no	39	18	saliva	SureSelect v6r2 + mtDNA	NovaSeq6000 PE 151cycles	none	none	yes
BD Trio	529	529.p1	no	BDII	M	no	24	18	saliva	SureSelect v6r2 + mtDNA	NovaSeq6000 PE 151cycles	none	none	yes
BD Trio	530	530.p1	no	BDI	M	no	42	40	saliva	SureSelect v6r2 + mtDNA	NovaSeq6000 PE 151cycles	none	none	yes
BD Trio	531	531.p1	no	BDI	M	no	41	35	saliva	SureSelect v6r2 + mtDNA	NovaSeq6000 PE 151cycles	none	none	yes
BD Trio	532	532.p1	no	BDI	F	no	43	25	saliva	SureSelect v6r2 + mtDNA	NovaSeq6000 PE 151cycles	none	none	yes
BD Trio	533	533.p1	no	BDII	M	no	50	24	saliva	SureSelect v6r2 + mtDNA	NovaSeq6000 PE 151cycles	none	none	yes
BD Trio	534	534.p1	no	BDI	M	yes	33	22	saliva	SureSelect v6r2 + mtDNA	NovaSeq6000 PE 151cycles	none	none	yes
BD Trio	535	535.p1	no	BDII	F	no	59	51	saliva	SureSelect v6r2 + mtDNA	NovaSeq6000 PE 151cycles	none	none	no, outlier
BD Trio	536	536.p1	no	BDI	F	no	29	21	saliva	SureSelect v6r2 + mtDNA	NovaSeq6000 PE 151cycles	none	none	yes
BD Trio	537	537.p1	no	BDI	F	yes	42	19	saliva	SureSelect v6r2 + mtDNA	NovaSeq6000 PE 151cycles	none	none	yes
BD Trio	538	538.p1	no	BDII	F	no	28	19	saliva	SureSelect v6r2 + mtDNA	NovaSeq6000 PE 151cycles	none	none	yes
BD, Non-trio	539	539.p1	no	BDI	F	no	43	34	saliva	SureSelect v6r2 + mtDNA	NextSeq2000 PE 151cycles	na	na	no, non-trio
BD, Non-trio	540	540.p1	no	BDI	M	yes	49	21	saliva	SureSelect v6r2 + mtDNA	NextSeq2000 PE 151cycles	na	na	no, non-trio
BD, Non-trio	541	541.p1	no	BDI	M	no	30	17	saliva	SureSelect v6r2 + mtDNA	NextSeq2000 PE 151cycles	na	na	no, non-trio
BD, Non-trio	542	542.p1	no	BDI	F	no	41	32	saliva	SureSelect v6r2 + mtDNA	NextSeq2000 PE 151cycles	na	na	no, non-trio
BD, Non-trio	543	543.p1	no	SCZAD, bipolar type	M	yes	27	24	saliva	SureSelect v6r2 + mtDNA	NextSeq2000 PE 151cycles	na	na	no, non-trio
BD, Non-trio	544	544.p1	no	BDII	F	no	20	17	saliva	SureSelect v6r2 + mtDNA	NextSeq2000 PE 151cycles	na	na	no, non-trio
BD, Non-trio	545	545.p1	no	BDI	F	no	69	62	saliva	SureSelect v6r2 + mtDNA	NextSeq2000 PE 151cycles	na	na	no, non-trio
BD, Non-trio	546	546.p1	no	BDI	M	no	24	20	saliva	SureSelect v6r2 + mtDNA	NextSeq2000 PE 151cycles	na	na	no, non-trio
BD, Non-trio	547	547.p1	no	BDI	M	yes	32	20	saliva	SureSelect v6r2 + mtDNA	NextSeq2000 PE 151cycles	na	na	no, non-trio
BD, Non-trio	548	548.p1	no	BDI	M	na	na	na	saliva	SureSelect v6r2 + mtDNA	NextSeq2000 PE 151cycles	na	na	no, non-trio
BD, Non-trio	549	549.p1	no	BDI	F	yes	39	26	saliva	SureSelect v6r2 + mtDNA	NextSeq2000 PE 151cycles	na	na	no, non-trio
BD, Non-trio	550	550.p1	no	BDII	F	no	36	33	saliva	SureSelect v6r2 + mtDNA	NextSeq2000 PE 151cycles	na	na	no, non-trio
BD, Non-trio	551	551.p1	no	BDII	M	no	55	44	saliva	SureSelect v6r2 + mtDNA	NextSeq2000 PE 151cycles	na	na	no, non-trio
BD, Non-trio	552	552.p1	no	BDI	M	yes	44	32	saliva	SureSelect v6r2 + mtDNA	NextSeq2000 PE 151cycles	na	na	no, non-trio
BD, Non-trio	553	553.p1	no	BDII	F	no	33	na	saliva	SureSelect v6r2 + mtDNA	NextSeq2000 PE 151cycles	na	na	no, non-trio
BD, Non-trio	554	554.p1	no	BDII	F	no	43	42	saliva	SureSelect v6r2 + mtDNA	NextSeq2000 PE 151cycles	na	na	no, non-trio
BD, Non-trio	555	555.p1	no	BDII	F	no	42	35	saliva	SureSelect v6r2 + mtDNA	NextSeq2000 PE 151cycles	na	na	no, non-trio
BD, Non-trio	556	556.p1	no	BDI	F	yes	49	34	saliva	SureSelect v6r2 + mtDNA	NextSeq2000 PE 151cycles	na	na	no, non-trio
BD, Non-trio	557	557.p1	no	BDII	F	no	38	28	saliva	SureSelect v6r2 + mtDNA	NextSeq2000 PE 151cycles	na	na	no, non-trio
BD, Non-trio	558	558.p1	no	BDII	M	no	36	22	saliva	SureSelect v6r2 + mtDNA	NextSeq2000 PE 151cycles	na	na	no, non-trio
BD, Non-trio	559	559.p1	no	BDI	F	no	42	26	saliva	SureSelect v6r2 + mtDNA	NextSeq2000 PE 151cycles	na	na	no, non-trio
BD, Non-trio	560	560.p1	no	BDI	M	no	34	26	saliva	SureSelect v6r2 + mtDNA	NextSeq2000 PE 151cycles	na	na	no, non-trio
BD, Non-trio	561	561.p1	no	BDII	F	no	42	19	saliva	SureSelect v6r2 + mtDNA	NextSeq2000 PE 151cycles	na	na	no, non-trio
BD, Non-trio	562	562.p1	no	BDI	F	no	23	23	blood	SureSelect v6r2 + mtDNA	NovaSeq6000 PE 151cycles	na	na	no, non-trio
BD, Non-trio	563	563.p1	no	BDII	M	no	33	18	blood	SureSelect v6r2 + mtDNA	NovaSeq6000 PE 151cycles	na	na	no, non-trio
BD, Non-trio	564	564.p1	no	BDI	M	na	38	35	blood	SureSelect v6r2 + mtDNA	NovaSeq6000 PE 151cycles	na	na	no, non-trio
BD, Non-trio	565	565.p1	no	BDI	F	yes	28	22	blood	SureSelect v6r2 + mtDNA	NovaSeq6000 PE 151cycles	na	na	no, non-trio
BD, Non-trio	566	566.p1	no	BDI	F	yes	27	24	blood	SureSelect v6r2 + mtDNA	NovaSeq6000 PE 151cycles	na	na	no, non-trio
BD, Non-trio	567	567.p1	no	SCZAD, bipolar type	M	yes	37	25	blood	SureSelect v6r2 + mtDNA	NovaSeq6000 PE 151cycles	na	na	no, non-trio
BD, Non-trio	568	568.p1	no	BDI	F	na	41	na	blood	SureSelect v6r2 + mtDNA	NovaSeq6000 PE 151cycles	na	na	no, non-trio
BD, Non-trio	569	569.p1	no	BDI	M	yes	22	20	blood	SureSelect v6r2 + mtDNA	NovaSeq6000 PE 151cycles	na	na	no, non-trio
BD, Non-trio	570	570.p1	no	BDII	M	no	46	27	blood	SureSelect v6r2 + mtDNA	NovaSeq6000 PE 151cycles	na	na	no, non-trio
BD, Non-trio	571	571.p1	no	BDI	F	no	47	20	blood	SureSelect v6r2 + mtDNA	NovaSeq6000 PE 151cycles	na	na	no, non-trio
BD, Non-trio	572	572.p1	no	BDI	F	yes	36	18	blood	SureSelect v6r2 + mtDNA	NovaSeq6000 PE 151cycles	na	na	no, non-trio
BD, Non-trio	573	573.p1	no	BDI	F	no	23	21	blood	SureSelect v6r2 + mtDNA	NovaSeq6000 PE 151cycles	na	na	no, non-trio
BD, Non-trio	574	574.p1	no	BDI	M	no	37	36	blood	SureSelect v6r2 + mtDNA	NovaSeq6000 PE 151cycles	na	na	no, non-trio
BD, Non-trio	575	575.p1	no	BDI	F	no	32	21	blood	SureSelect v6r2 + mtDNA	NovaSeq6000 PE 151cycles	na	na	no, non-trio
BD, Non-trio	576	576.p1	no	BDII	F	no	35	31	blood	SureSelect v6r2 + mtDNA	NovaSeq6000 PE 151cycles	na	na	no, non-trio
BD, Non-trio	577	577.p1	no	BDI	F	na	38	na	blood	SureSelect v6r2 + mtDNA	NovaSeq6000 PE 151cycles	na	na	no, non-trio
BD, Non-trio	578	578.p1	no	BDI	M	na	49	na	blood	SureSelect v6r2 + mtDNA	NovaSeq6000 PE 151cycles	na	na	no, non-trio
BD, Non-trio	579	579.p1	no	BDI	M	na	42	na	blood	SureSelect v6r2 + mtDNA	NovaSeq6000 PE 151cycles	na	na	no, non-trio
Control	116	116.s1	no	none	F	none	46	NA	saliva	SureSelect v6r2 + mtDNA	NextSeq2000 PE 151cycles	none	none	no, control
Control	119	119.s1	no	none	F	none	33	NA	saliva	SureSelect v6r2 + mtDNA	NextSeq2000 PE 151cycles	MDD, recurrent	na	no, control
Control	119	119.s2	no	none	M	none	29	NA	saliva	SureSelect v6r2 + mtDNA	NextSeq2000 PE 151cycles	MDD, recurrent	na	no, control
Control	211	211.s1	no	none	F	none	39	NA	saliva	SureSelect v6r2 + mtDNA	NextSeq2000 PE 151cycles	none	na	no, control
Control	307	307.s1	no	none	F	none	34	NA	saliva	SureSelect v6r2 + mtDNA	NextSeq2000 PE 151cycles	none	none	no, control
Control	322	322.s1	no	none	M	none	16	NA	saliva	SureSelect v6r2 + mtDNA	NextSeq2000 PE 151cycles	none	none	no, control
Control	408	408.s1	no	none	F	none	41	NA	saliva	SureSelect v6r2 + mtDNA	NextSeq2000 PE 151cycles	none	none	no, control
Control	518	518.s1	no	none	F	none	37	NA	saliva	SureSelect v6r2 + mtDNA	NextSeq2000 PE 151cycles	none	none	no, control
Control	519	519.s1	no	none	M	none	47	NA	saliva	SureSelect v6r2 + mtDNA	NextSeq2000 PE 151cycles	none	none	no, control
Control	519	519.s2	no	none	M	none	43	NA	saliva	SureSelect v6r2 + mtDNA	NextSeq2000 PE 151cycles	none	none	no, control
Control	543	543.s1	no	none	M	none	27	NA	saliva	SureSelect v6r2 + mtDNA	NextSeq2000 PE 151cycles	na	na	no, control
Control	550	550.s1	no	none	F	none	39	NA	saliva	SureSelect v6r2 + mtDNA	NextSeq2000 PE 151cycles	na	na	no, control
Control	552	552.s1	no	none	M	none	42	NA	saliva	SureSelect v6r2 + mtDNA	NextSeq2000 PE 151cycles	na	na	no, control
Control	554	554.s1	no	none	M	none	41	NA	saliva	SureSelect v6r2 + mtDNA	NextSeq2000 PE 151cycles	na	na	no, control
Control	554	554.s2	no	none	F	none	37	NA	saliva	SureSelect v6r2 + mtDNA	NextSeq2000 PE 151cycles	na	na	no, control
Control	555	555.s1	no	none	F	none	44	NA	saliva	SureSelect v6r2 + mtDNA	NextSeq2000 PE 151cycles	na	na	no, control
Control	555	555.s2	no	none	F	none	40	NA	saliva	SureSelect v6r2 + mtDNA	NextSeq2000 PE 151cycles	na	na	no, control
Control	558	558.s1	no	none	M	none	33	NA	saliva	SureSelect v6r2 + mtDNA	NextSeq2000 PE 151cycles	na	na	no, control
Control	580	580.ctrl	no	none	M	none	43	NA	saliva	SureSelect v6r2 + mtDNA	NextSeq2000 PE 151cycles	na	na	no, control
Control	581	581.ctrl	no	none	F	none	38	NA	saliva	SureSelect v6r2 + mtDNA	NextSeq2000 PE 151cycles	na	na	no, control
Control	582	582.ctrl	no	none	F	none	41	NA	saliva	SureSelect v6r2 + mtDNA	NextSeq2000 PE 151cycles	na	na	no, control
Control	583	583.ctrl	no	none	M	none	50	NA	saliva	SureSelect v6r2 + mtDNA	NextSeq2000 PE 151cycles	na	na	no, control
Control	584	584.ctrl	no	none	F	none	35	NA	saliva	SureSelect v6r2 + mtDNA	NextSeq2000 PE 151cycles	na	na	no, control
Control	585	585.ctrl	no	none	M	none	39	NA	blood	SureSelect v6r2 + mtDNA	NextSeq2000 PE 151cycles	na	na	no, control
Control	586	586.ctrl	no	none	M	none	36	NA	blood	SureSelect v6r2 + mtDNA	NextSeq2000 PE 151cycles	na	na	no, control
Control	587	587.ctrl	no	none	F	none	32	NA	blood	SureSelect v6r2 + mtDNA	NextSeq2000 PE 151cycles	na	na	no, control
Control	588	588.ctrl	no	none	M	none	29	NA	blood	SureSelect v6r2 + mtDNA	NextSeq2000 PE 151cycles	na	na	no, control
Control	589	589.ctrl	no	none	F	none	31	NA	blood	SureSelect v6r2 + mtDNA	NextSeq2000 PE 151cycles	na	na	no, control
Control	590	590.ctrl	no	none	M	none	43	NA	blood	SureSelect v6r2 + mtDNA	NextSeq2000 PE 151cycles	na	na	no, control
Control	591	591.ctrl	no	none	M	none	34	NA	blood	SureSelect v6r2 + mtDNA	NextSeq2000 PE 151cycles	na	na	no, control
Control	592	592.ctrl	no	none	M	none	29	NA	blood	SureSelect v6r2 + mtDNA	NextSeq2000 PE 151cycles	na	na	no, control
Control	593	593.ctrl	no	none	M	none	43	NA	blood	SureSelect v6r2 + mtDNA	NextSeq2000 PE 151cycles	na	na	no, control
Control	594	594.ctrl	no	none	F	none	37	NA	blood	SureSelect v6r2 + mtDNA	NextSeq2000 PE 151cycles	na	na	no, control
Control	595	595.ctrl	no	none	F	none	44	NA	blood	SureSelect v6r2 + mtDNA	NextSeq2000 PE 151cycles	na	na	no, control
Control	596	596.ctrl	no	none	F	none	39	NA	blood	SureSelect v6r2 + mtDNA	NextSeq2000 PE 151cycles	na	na	no, control
Control	597	597.ctrl	no	none	F	none	31	NA	blood	SureSelect v6r2 + mtDNA	NextSeq2000 PE 151cycles	na	na	no, control
Control	598	598.ctrl	no	none	M	none	35	NA	blood	SureSelect v6r2 + mtDNA	NextSeq2000 PE 151cycles	na	na	no, control
Control	599	599.ctrl	no	none	M	none	30	NA	blood	SureSelect v6r2 + mtDNA	NextSeq2000 PE 151cycles	na	na	no, control
Control	600	600.ctrl	no	none	M	none	31	NA	blood	SureSelect v6r2 + mtDNA	NextSeq2000 PE 151cycles	na	na	no, control
BDI, bipolar I disorder; BDII, bipolar II disorder; BD-NOS, bipolar disorder not otherwise specified; MDD, major depressive disorder; SCZAD, schizoaffective disorder

## Sheet: TableS2
Table S2. The pipelines for variant detection
Process	Software/command	Software/command
Samples	194 trios with BD	194 trios with BD
	41 probands with BD (non-trio)	41 probands with BD (non-trio)
	39 controls without psychiatric disorders	39 controls without psychiatric disorders
Read QC	FastQC-0.11.7	FastQC-0.11.7
Alignment & QC
Reference genome	hg38	hs37d5
Alignment	BWA-0.7.17 -M -k 17	BWA-0.7.17 -M -k 17
Sort	Picard-2.18.3 SortSam	Picard-2.18.3 SortSam
De-duplication	Picard-2.18.3 MarkDuplicates	Picard-2.18.3 MarkDuplicates
Base quality recalibration	GATK-4.0.12.0 BaseRecalibrator/ApplyRecalibration	GATK-4.0.12.0 BaseRecalibrator/ApplyRecalibration
	file: dbsnp138.hg38.vcf	file: dbsnp_137.b37.vcf
	file: Homo_sapiens_assembly38.known_indels.vcf	file: 1000G_phase1.indels.b37.vcf
	file: Mills_and_1000G_gold_standard.indels.hg38.vcf	file: Mills_and_1000G_gold_standard.indels.b37.vcf
Variant calling	GATK-4.0.12.0 HaplotypeCaller -ERC GVCF -ploidy 2 for exon regions: GENCODEv29 + RefSeq (padding 50bp)	GATK-4.0.12.0 HaplotypeCaller -ERC GVCF -ploidy 2 for exon regions: GENCODEv19 + RefSeq (padding 50bp)
	GATK-4.1.0.0 HaplotypeCaller -ERC GVCF -ploidy 1 for chrM
	GATK-4.1.0.0 GenomicsDB/GenotypeGVCF	GATK-4.1.0.0 GenomicsDB/GenotypeGVCF
Variant quality score recalibration	GATK-4.1.0.0 VariantRecalibrator/ApplyRecalibration (select PASS) for exon regions (not applicable for chrM)	GATK-4.1.0.0 VariantRecalibrator/ApplyRecalibration (select PASS) for exon regions (not applicable for chrM)
	file: hapmap_3.3.hg38.vcf	file: hapmap_3.3.b37.vcf
	file: 1000G_omni2.5.hg38.vcf	file: 1000G_omni2.5.b37.vcf
	file: 1000G_phase1.snps.high_confidence.hg38.vcf	file: 1000G_phase1.snps.high_confidence.b37.vcf
	file: dbsnp138.hg38.vcf	file: dbsnp_137.b37.vcf
	file: Mills_and_1000G_gold_standard.indels.hg38.vcf	file: Mills_and_1000G_gold_standard.indels.b37.vcf
Normalization	bcftools-1.19 norm -m- -f hg38	bcftools-1.19 norm -m- -f hs37d5
Mosaic call
Making Panel of Normals (PoN)	GATK-4.1.0.0 Mutect2/CreatePanelOfNormals	GATK-4.1.0.0 Mutect2/CreatePanelOfNormals
	samples: cohort of controls without BD, SCZAD or schizophrenia	samples: cohort of controls without BD, SCZAD or schizophrenia
	target: GENCODEv29 + RefSeq (padding 50bp) + chrM	target: GENCODEv19 + RefSeq (padding 50bp)
Variant calling	GATK-4.1.0.0 Mutect2	GATK-4.1.0.0 Mutect2
	tumor: proband.bam	tumor: proband.bam
	normal: mother.bam and father.bam (only for trio-based samples)	normal: mother.bam and father.bam (only for trio-based samples)
	target: GENCODEv29 + RefSeq (padding 50bp)	target: GENCODEv19 + RefSeq (padding 50bp)
	file: germline resource: somatic-hg38_af-only-gnomad.hg38.vcf	file: germline resource: af-only-gnomad.raw.sites.vcf
Contamination estimate	GATK-4.1.0.0 GetPileupSummary/CalculateContamination	GATK-4.1.0.0 GetPileupSummary/CalculateContamination
	target: somatic-hg38_small_exac_common_3.hg38.vcf	target: small_exac_common_3.vcf
Software filtering	GATK-4.1.0.0 FilterMutectCall (select PASS)	GATK-4.1.0.0 FilterMutectCall (select PASS)
pzDNV selection
Panel-based filtering	PoN from Parents.BAM + Broad PoN (1000g_pon.hg38.vcf.gz) (position based)	PoN from Parents.BAM + Broad.PoN (Mutect2-exome-panel.vcf) (position based)
	gnomAD_nonPASS allele count > 0 (allele-based)	gnomAD_nonPASS allele count > 0 (allele-based)
Hard filtering	bcftools-1.19 filter (include)	bcftools-1.19 filter (include)
	the alternate allele fractions in the proband < 0.40 and ≥ 0.01	the alternate allele fractions in the proband < 0.40 and ≥ 0.01
	the alternate allele count in the proband ≥ 7	the alternate allele count in the proband ≥ 7
	the alternate allele counts on forward reads in the proband ≥ 2	the alternate allele counts on forward reads in the proband ≥ 2
	the alternate allele counts on reverse reads in the proband ≥ 2	the alternate allele counts on reverse reads in the proband ≥ 2
	the alternate allele count of the parents ≤ 1	the alternate allele count of the parents ≤ 1
	the total depth of parents ≥ 10	the total depth of parents ≥ 10
	the TLOD score (fidelity score by GATK-4.1.0.0 MuTect2) ≥ 15	the TLOD score (fidelity score by GATK-4.1.0.0 MuTect2) ≥ 15
	the probability of germline mutaion as PBINOM(AD) by bcftools < 20 and GERMQ in Mutect2 < 200	the probability of germline mutaion as PBINOM(AD) by bcftools < 20 and GERMQ in Mutect2 < 200
	the mapping quality = 60	the mapping quality = 60
Liftover	na	Picard-2.18.3 LiftoverVcf from GRCh37 to hg38
mtDNA heteroplasmy selection
Panel-based filtering	PoN from Parents.BAM + Broad PoN (1000g_pon.hg38.vcf.gz) (position based)	PoN from Parents.BAM + Broad.PoN (Mutect2-exome-panel.vcf) (position based)
Hard filtering	bcftools-1.19 filter (include)	bcftools-1.19 filter (include)
	the alternate allele fractions in the proband < 0.90 and ≥ 0.01	the alternate allele fractions in the proband < 0.90 and ≥ 0.01
	the alternate allele count in the proband ≥ 5	the alternate allele count in the proband ≥ 5
	the alternate allele counts on forward reads in the proband ≥ 2	the alternate allele counts on forward reads in the proband ≥ 2
	the alternate allele counts on reverse reads in the proband ≥ 2	the alternate allele counts on reverse reads in the proband ≥ 2
	the alternate allele count of the parents ≤ 1	the alternate allele count of the parents ≤ 1
	the total depth of mother ≥ 5	the total depth of mother ≥ 5
	the TLOD score (fidelity score by GATK-4.1.0.0 MuTect2) ≥ 15	the TLOD score (fidelity score by GATK-4.1.0.0 MuTect2) ≥ 15
	the mapping quality ≥ 40	the mapping quality ≥ 40
gDNV selection
gDNV call	Triodenovo-0.06 (default parameters)	Triodenovo-0.06 (default parameters)
filtering by a cohort of parents	bcftools-1.19 filter: exclude AC=1 or more variants in parental cohort (allele-based)	bcftools-1.19 filter: exclude AC=1 or more variants in parental cohort (allele-based)
Software filtering	DNMFilter-0.1.1: score > 0.60	DNMFilter-0.1.1: score > 0.60
Panel-based filtering	PoN from Parents.BAM + Broad PoN (1000g_pon.hg38.vcf.gz) (position based)	PoN from Parents.BAM + Broad.PoN (Mutect2-exome-panel.vcf) (position based)
	gnomAD_nonPASS allele count > 0 (allele-based)	gnomAD_nonPASS allele count > 0 (allele-based)
Liftover	na	Picard-2.18.3 LiftoverVcf from GRCh37 to hg38

## Sheet: TableS3
Table S3. The depth of coverage and contamination estimate of the sequence data from the BD probands (N = 235) and the controls (N = 39)
Category	Sample ID	hg38				hs37d5
		GENCODEv29+RefSeq depth	chrM.depth	contest.contamination.rate	contest.error.rate	GENCODEv19+RefSeq depth	chrMT.depth	contest.contamination	contest.error
BD Trio	108.p1	205.98	363.5	0.000275954	5.53895e-05	232.03	363.44	0.000262447	5.26731e-05
BD Trio	110.p1	371.09	1493.9	0	0	415.64	1493.78	7.95592e-05	2.2108e-05
BD Trio	111.p1	377.48	858.11	0.000274011	3.59823e-05	428.18	857.95	0.000260083	3.4732e-05
BD Trio	112.p1	345.59	1197.07	8.82119e-05	2.14482e-05	391.84	1196.92	0.000139719	2.65104e-05
BD Trio	113.p1	350.97	889.48	0	0	398.2	889.52	2.31541e-05	1.03618e-05
BD Trio	114.p1	434.99	1766.69	6.73316e-05	1.59063e-05	492.85	1766.47	7.6382e-05	1.67115e-05
BD Trio	115.p1	358.37	1343.68	0	0	406.24	1343.63	0	0
BD Trio	116.p1	360.21	733.94	0.000145554	2.71471e-05	408.03	733.81	0.000113628	2.32746e-05
BD Trio	117.p1	344.22	1565.51	0.000137265	2.75547e-05	389.27	1565.46	0.000204737	3.48006e-05
BD Trio	118.p1	393.44	1407.07	6.5623e-05	1.698e-05	445.32	1406.79	8.01638e-05	1.84397e-05
BD Trio	119.p1	367.95	902.64	0	0	417.55	902.64	0	0
BD Trio	120.p1	338.34	1435.67	8.79589e-05	2.07827e-05	383.39	1435.53	0.000261508	3.55197e-05
BD Trio	121.p1	320.28	783.9	0	0	363.13	783.74	7.47814e-05	2.00267e-05
BD Trio	122.p1	367.33	771.99	0	0	416.7	771.87	6.82652e-05	1.82825e-05
BD Trio	123.p1	315.56	722.72	2.49425e-05	1.11624e-05	358.57	722.71	0.000236773	3.76875e-05
BD Trio	124.p1	386.89	694.83	2.11199e-05	9.45173e-06	439.08	694.83	9.4733e-05	1.93981e-05
BD Trio	126.p1	460.93	1168.39	0.000116466	2.21133e-05	524.24	1168.37	0.000100662	2.0213e-05
BD Trio	127.p1	330.8	709.39	0.000105386	2.15752e-05	375.25	709.27	0.000142197	2.60653e-05
BD Trio	128.p1	429.45	576.53	0.0001817	2.78903e-05	487.96	576.47	0.000115635	2.19445e-05
BD Trio	129.p1	390.08	1156.73	3.99885e-05	1.33466e-05	442.72	1156.65	0.000112543	2.215e-05
BD Trio	130.p1	398.87	1328.29	0	0	452.49	1327.9	1.30433e-05	7.53364e-06
BD Trio	131.p1	329.71	1075.75	0.000320763	4.14166e-05	372.05	1075.63	0.00059865	5.39729e-05
BD Trio	132.p1	359.31	996.49	8.25264e-05	2.00657e-05	406.94	996.41	0.000423371	4.59706e-05
BD Trio	133.p1	374.26	691.72	2.09313e-05	9.36663e-06	425.12	691.66	1.55792e-05	7.79327e-06
BD Trio	135.p1	292.82	468.57	0.000327903	4.87283e-05	331.57	468.59	0.000488129	5.90347e-05
BD Trio	201.p1	337.85	931.14	0.000241609	3.47338e-05	383.3	931.13	0.000232888	3.34722e-05
BD Trio	202.p1	339.94	538.96	0.000412499	4.88009e-05	384.53	538.92	0.000476876	5.50304e-05
BD Trio	204.p1	320.62	595.43	0	0	364.03	595.4	0	0
BD Trio	205.p1	353.34	1395.19	0.000223301	3.50994e-05	400.1	1394.91	0.000583543	5.55885e-05
BD Trio	206.p1	405.06	779.16	0.000268741	3.52954e-05	459.72	779.09	0.000315443	3.63188e-05
BD Trio	207.p1	326.25	708.07	0.000213261	3.79112e-05	370.34	707.96	0.000152239	2.94174e-05
BD Trio	208.p1	310.74	803.12	0.000436605	5.02773e-05	351.9	803.02	0.000392898	4.84568e-05
BD Trio	209.p1	355.13	1400.48	0	0	402.6	1400.36	0	0
BD Trio	210.p1	264.71	722.95	0.000376755	5.11963e-05	299.93	722.89	0.00032006	4.80235e-05
BD Trio	211.p1	320.72	1201.35	6.85069e-05	2.06923e-05	363.33	1201.4	0.00013165	2.81634e-05
BD Trio	212.p1	322.07	1442.66	0.000112302	2.40109e-05	365.17	1442.6	0.00013624	2.68117e-05
BD Trio	213.p1	278.34	692.6	0	0	316.12	692.64	0	0
BD Trio	214.p1	385.3	474.66	0.000654693	5.6096e-05	437.91	474.58	0.00069503	5.51624e-05
BD Trio	215.p1	351.23	1516.89	0.000163538	2.81693e-05	398.19	1516.71	0.000160306	2.72161e-05
BD Trio	216.p1	319	610.17	0.00107945	8.58287e-05	360.87	610.12	0.000916306	7.92817e-05
BD Trio	217.p1	348.21	869.72	0.000509781	5.42181e-05	393.86	869.65	0.000600629	5.85106e-05
BD Trio	218.p1	347.94	616.83	0.000344662	4.38287e-05	395.2	616.78	0.000368223	4.64791e-05
BD Trio	219.p1	349.03	698.9	0.000450021	4.75378e-05	394.66	698.87	0.000540503	5.3857e-05
BD Trio	220.p1	313.64	494.61	0.000864823	6.83846e-05	354.47	494.62	0.000798157	6.30222e-05
BD Trio	221.p1	352.74	738.52	0.000273616	3.71834e-05	398.88	738.43	0.00031414	4.02527e-05
BD Trio	222.p1	377.32	788.16	0.000571446	5.67357e-05	429.12	788.09	0.000600524	5.75516e-05
BD Trio	223.p1	322.25	609.98	0.000572024	5.69294e-05	365.55	609.95	0.00088978	7.24281e-05
BD Trio	224.p1	381.35	558.64	0.00044806	4.45718e-05	433.01	558.61	0.000406298	4.4393e-05
BD Trio	301.p1	368.23	609.93	2.38726e-05	1.06838e-05	417.02	609.81	0	0
BD Trio	302.p1	368.42	1625.48	0	0	417.9	1625.44	0	0
BD Trio	303.p1	439.77	1580.41	0.000252332	2.98178e-05	498.34	1580.33	0.000207811	2.77444e-05
BD Trio	304.p1	345.8	815.78	0.000170737	3.13235e-05	392.52	815.67	0.000123282	2.5253e-05
BD Trio	305.p1	336.41	1388.13	0.000112634	2.35578e-05	379.84	1387.98	0.000157167	2.83494e-05
BD Trio	306.p1	320.64	711.32	0.000137471	2.70612e-05	362.64	711.26	0.000323654	4.21548e-05
BD Trio	307.p1	335.29	1022.63	0.000462038	4.67931e-05	378.3	1022.56	0.000415681	4.40795e-05
BD Trio	309.p1	344.48	1262.67	0.000657255	6.29914e-05	388.87	1262.52	0.00068592	6.01973e-05
BD Trio	311.p1	230.74	1341.05	0.000663628	7.20193e-05	259.16	1340.8	0.000748674	7.74722e-05
BD Trio	312.p1	384.19	407.81	0.000200891	2.9488e-05	433.93	407.82	0.000208388	3.12636e-05
BD Trio	313.p1	312.41	594.76	0.00068083	7.26615e-05	353.52	594.67	0.000672232	6.77682e-05
BD Trio	314.p1	352.53	1123.6	0.000323446	3.822e-05	397.49	1123.5	0.000262256	3.3037e-05
BD Trio	316.p1	318.21	808.34	0.000292394	4.12546e-05	359.75	808.25	0.000259738	3.66199e-05
BD Trio	317.p1	278.82	836.05	0.000769575	7.56694e-05	315.5	835.91	0.000647305	7.34491e-05
BD Trio	318.p1	304.95	637.42	0.00160407	9.9336e-05	345.22	637.39	0.0017159	0.000110108
BD Trio	319.p1	348.93	763.22	0.000653789	6.18741e-05	394.63	763.06	0.000672628	6.54175e-05
BD Trio	320.p1	313.84	989.5	0.000122998	2.57237e-05	354.32	989.33	0.000174167	3.04481e-05
BD Trio	321.p1	363.42	798.27	0.000458818	4.90009e-05	410.65	798.24	0.00077197	6.14613e-05
BD Trio	322.p1	325.66	676.72	0.00032361	4.35781e-05	368.64	676.68	0.000360288	4.69155e-05
BD Trio	401.p1	391.03	772.93	0.000310279	3.82851e-05	441.3	772.85	0.000340005	4.02303e-05
BD Trio	402.p1	329.08	806.49	0.000760681	6.38077e-05	372.17	806.5	0.00079793	6.42501e-05
BD Trio	403.p1	313.11	451.81	0.000294789	4.20076e-05	354.41	451.74	0.000284493	4.18156e-05
BD Trio	404.p1	346.27	296.76	0.000492054	5.31475e-05	392.09	296.74	0.000446285	5.36115e-05
BD Trio	405.p1	304.81	771.26	0.000474823	5.21046e-05	345.01	771.14	0.000348876	4.87982e-05
BD Trio	406.p1	379.07	624.51	0.000297007	3.87026e-05	428.36	624.52	0.000335964	4.17981e-05
BD Trio	407.p1	346.49	1043.46	0.000284632	3.90475e-05	391.72	1043.32	0.000364234	4.30776e-05
BD Trio	408.p1	370.92	746.59	0.000254327	3.45844e-05	419.93	746.59	0.000276594	3.69762e-05
BD Trio	409.p1	338.15	569.41	0.000382854	4.49854e-05	382.39	569.34	0.000746478	6.26656e-05
BD Trio	410.p1	364.75	774.9	0.000550731	5.0883e-05	412.67	774.81	0.000611531	5.30067e-05
BD Trio	411.p1	244.97	1265.95	0	0	275.11	1265.87	0.000365932	6.3216e-05
BD Trio	413.p1	271.33	725.79	0.000111484	2.63425e-05	303.79	725.88	0.000656383	6.9409e-05
BD Trio	414.p1	291.3	627.74	0.000245523	4.00509e-05	326.8	627.76	0.000110107	2.53253e-05
BD Trio	415.p1	265.24	964.25	0.000141533	3.17413e-05	297.7	964.09	0.000660957	7.7901e-05
BD Trio	418.p1	257.55	539.67	0.000208576	3.82468e-05	289.55	539.57	0.000320346	4.51648e-05
BD Trio	419.p1	265.82	750.73	5.30147e-05	1.8764e-05	298.11	750.61	0.000289281	4.78432e-05
BD Trio	420.p1	338.22	1173.32	0	0	378.2	1173.2	1.03761e-05	7.33921e-06
BD Trio	421.p1	287.37	489.41	9.48881e-05	2.37796e-05	322.46	489.28	0	0
BD Trio	422.p1	284.64	539.7	0.000103899	2.60354e-05	319.27	539.63	0.000430991	5.57037e-05
BD Trio	423.p1	290.71	416.77	0	0	325.56	416.73	0	0
BD Trio	424.p1	288.95	695.48	0.000164074	3.11304e-05	323	764.45	0.000203052	3.66487e-05
BD Trio	427.p1	260.03	416.8	0.000267863	4.37168e-05	291	416.7	0.000238983	4.06118e-05
BD Trio	428.p1	238.08	814.88	0.000276685	4.45384e-05	266.82	814.78	0.000353343	5.36353e-05
BD Trio	429.p1	267.54	717.5	0	0	300.1	717.44	0.000187814	3.56331e-05
BD Trio	430.p1	246.63	587.09	0.000755774	7.99635e-05	276.38	587.06	0.000699624	7.69731e-05
BD Trio	431.p1	245.55	471.65	0.000302801	4.54286e-05	275.32	471.63	0.000394796	5.2277e-05
BD Trio	432.p1	234.18	479.64	0	0	262.21	479.65	5.81252e-05	1.93959e-05
BD Trio	433.p1	278.26	350.7	0.000134339	3.09199e-05	310.9	350.62	0.000299761	4.55197e-05
BD Trio	435.p1	262.08	529.72	0.000477106	5.71935e-05	292.95	529.67	0.000770248	7.36411e-05
BD Trio	436.p1	307.13	210.97	0	0	347.1	211.01	0	0
BD Trio	437.p1	272.21	607.44	0.000177409	3.49219e-05	304.39	607.43	0.000378582	4.92615e-05
BD Trio	438.p1	285.73	659.19	0.00035245	4.92591e-05	318.93	659.2	0.000330189	4.70581e-05
BD Trio	439.p1	260.04	514.38	0.000177574	3.49619e-05	291.33	514.14	0.000263791	4.48533e-05
BD Trio	441.p1	312.19	640.62	0.000120816	2.70974e-05	348.94	640.42	5.74883e-05	1.8206e-05
BD Trio	442.p1	291.25	986.04	9.56771e-05	2.47586e-05	326.32	985.91	0.000200718	3.62227e-05
BD Trio	444.p1	298.57	163.53	0	0	336.87	163.53	0	0
BD Trio	445.p1	316.26	245.06	0	0	356.3	245.03	0	0
BD Trio	446.p1	271.06	674	0.000364864	5.05142e-05	303.1	674.01	0.000376309	5.11633e-05
BD Trio	447.p1	331.6	246.15	0	0	373.18	246.1	0	0
BD Trio	448.p1	328.06	231.34	0	0	370.52	231.36	7.22138e-05	1.80932e-05
BD Trio	450.p1	271.67	490.55	0.000332709	4.79087e-05	303.72	490.55	0.000787691	7.3232e-05
BD Trio	451.p1	238.1	552.92	0.000266525	4.66188e-05	266.61	552.91	0.000243523	4.46541e-05
BD Trio	452.p1	255.65	681.31	7.79414e-05	2.35392e-05	285.5	681.24	0.000188888	3.58409e-05
BD Trio	453.p1	276.57	895.37	0.00011312	2.7504e-05	309.73	895.37	0.00047644	5.83913e-05
BD Trio	455.p1	325.6	226.05	0.000153366	2.96315e-05	367.68	226.02	8.48275e-05	2.00391e-05
BD Trio	456.p1	318.54	252.06	0	0	360.87	252.03	0	0
BD Trio	457.p1	237.61	1432.61	0.000143639	3.39422e-05	265.49	1432.34	0.00025494	4.83999e-05
BD Trio	458.p1	299.43	1125	0.000125108	2.73813e-05	334.98	1124.66	0.000260207	3.99278e-05
BD Trio	459.p1	333.37	299.66	0	0	376.55	299.6	0	0
BD Trio	460.p1	379.28	311.21	0.000479223	4.70741e-05	428.25	311.19	0.000841895	6.15559e-05
BD Trio	461.p1	332.5	429.79	0	0	375.37	429.79	0	0
BD Trio	462.p1	324.28	136.02	0	0	365.96	136.05	0	0
BD Trio	463.p1	298.41	811.11	8.89839e-05	2.16307e-05	333.57	810.96	0.000120984	2.42717e-05
BD Trio	464.p1	333.99	216.45	0	0	378.79	216.47	0.000208718	4.36476e-05
BD Trio	466.p1	315.46	316.34	0	0	357.09	316.27	0.000121051	3.65555e-05
BD Trio	467.p1	273.6	165	0	0	308.96	164.99	0	0
BD Trio	468.p1	225.05	295.33	0.000224756	4.12092e-05	252.16	295.38	0.000289597	4.99432e-05
BD Trio	469.p1	207.57	829.46	4.31961e-05	1.93317e-05	231.51	829.35	0.000124689	3.22622e-05
BD Trio	470.p1	303.03	169.3	0	0	342.31	169.33	0.000439914	5.47562e-05
BD Trio	471.p1	332.08	376.92	0	0	374.48	376.9	0.0001011	2.26695e-05
BD Trio	472.p1	313.89	324.65	0	0	353.97	324.65	8.35302e-05	2.09276e-05
BD Trio	473.p1	338.36	333.35	0	0	382.32	333.36	0	0
BD Trio	474.p1	262.22	465.25	0.000232249	4.06325e-05	293.22	465.17	0.000243073	4.19105e-05
BD Trio	475.p1	286.06	172.31	0	0	322.84	172.33	0	0
BD Trio	476.p1	185.1	299.71	0	0	207.11	299.63	0.000194064	4.24681e-05
BD Trio	477.p1	194.74	285.77	0	0	217.96	285.71	0	0
BD Trio	478.p1	173.49	262.79	0	0	194.05	262.75	0	0
BD Trio	479.p1	282.48	283.31	0	0	315.79	283.17	0.00035935	4.71786e-05
BD Trio	480.p1	282.16	221.32	0.000183754	3.36931e-05	317.65	221.28	0.000117422	2.63288e-05
BD Trio	481.p1	324.5	217.24	2.70357e-05	1.20995e-05	364.79	217.17	7.20924e-05	1.93053e-05
BD Trio	482.p1	39.37	37.39	0.000582954	0.000184716	44.38	37.44	0.000546852	0.000173267
BD Trio	483.p1	282.11	186.88	0	0	317.12	186.8	0.000106102	2.50705e-05
BD Trio	484.p1	274.5	214.18	0	0	309.64	214.17	0	0
BD Trio	485.p1	272.23	291.37	0	0	306.4	291.26	0.000197916	3.62905e-05
BD Trio	486.p1	289.12	278.66	0	0	325.17	278.56	9.60232e-05	2.485e-05
BD Trio	487.p1	292.09	183.88	0	0	329.27	183.86	0	0
BD Trio	488.p1	313.58	450.3	0	0	353.01	450.1	4.65119e-05	1.64647e-05
BD Trio	489.p1	283.81	404.24	0.000564218	6.69847e-05	319.01	404.14	0.00101439	8.85851e-05
BD Trio	490.p1	276.64	153.84	0	0	311.37	153.81	7.13209e-05	2.15394e-05
BD Trio	491.p1	243.14	209.84	0	0	274.21	209.74	0	0
BD Trio	492.p1	295.56	265.31	4.42198e-05	1.80735e-05	333.1	265.26	0.000184629	3.63877e-05
BD Trio	493.p1	325.58	363.01	5.95563e-05	1.72216e-05	366.52	362.76	0.000133551	2.58032e-05
BD Trio	494.p1	249.93	220.78	0	0	281.36	220.68	0.000116759	2.83922e-05
BD Trio	495.p1	274.01	233.05	5.22524e-05	1.84957e-05	308.28	233.04	0.000193843	3.49676e-05
BD Trio	496.p1	189.15	321.27	0	0	212.1	321.16	0	0
BD Trio	497.p1	206.18	205.97	0	0	231.39	205.87	0	0
BD Trio	498.p1	177.83	137.52	0	0	199.81	137.52	0	0
BD Trio	499.p1	217.05	355.5	0	0	243.52	355.42	4.47012e-05	1.82637e-05
BD Trio	500.p1	180.12	160.89	0	0	202.41	160.83	0	0
BD Trio	501.p1	233.39	162.71	0	0	260.01	162.65	0	0
BD Trio	502.p1	268.05	1049.29	0	0	301.07	1049.12	0	0
BD Trio	503.p1	205.63	224.67	0	0	229.87	224.6	0	0
BD Trio	504.p1	234.23	774.79	8.896e-05	2.57239e-05	262.74	774.76	0.000128075	2.94546e-05
BD Trio	505.p1	195.5	137.71	0.000180589	3.86215e-05	219.22	137.64	0	0
BD Trio	506.p1	208.54	251.44	0	0	232.96	251.26	0	0
BD Trio	507.p1	195.55	61.26	0	0	219.49	61.23	0.000115391	3.09005e-05
BD Trio	508.p1	182.85	200.6	0	0	204.25	200.52	0	0
BD Trio	509.p1	297.99	841.84	0.000278068	4.60309e-05	334.9	841.82	0.000230016	4.53776e-05
BD Trio	510.p1	187.95	300.83	0.00017855	4.62234e-05	211.81	300.75	0.000362357	6.76569e-05
BD Trio	511.p1	294.16	1125.76	0.000117785	2.70956e-05	326.44	1125.29	0.000251602	4.6999e-05
BD Trio	512.p1	401.23	1016.08	0.000145594	2.50942e-05	448.39	1015.87	7.2459e-05	1.71219e-05
BD Trio	513.p1	287.02	585.62	0.00047778	5.43988e-05	321.96	585.6	0.00055873	6.11062e-05
BD Trio	514.p1	241.56	640.28	8.04125e-05	2.42827e-05	270.24	639.96	0.000265989	4.727e-05
BD Trio	515.p1	233.69	830.32	0.00017906	3.5225e-05	262.11	830.22	0.000120095	2.83665e-05
BD Trio	516.p1	227.48	748.72	0.000306443	4.99904e-05	255.24	748.63	0	0
BD Trio	517.p1	263.85	848.8	0.000273621	4.65189e-05	295.92	848.56	0.000243818	4.14284e-05
BD Trio	518.p1	208.51	253.51	0	0	233.95	253.5	0	0
BD Trio	519.p1	218.01	512.63	0.000240744	4.56959e-05	245	512.58	0.000409659	5.95692e-05
BD Trio	520.p1	245.66	941.16	0	0	275.33	940.97	0	0
BD Trio	521.p1	254.46	404.42	0	0	285.37	404.36	7.04418e-05	2.12732e-05
BD Trio	522.p1	233.07	598.8	0.00014373	3.30677e-05	260.79	598.63	0.000225422	4.44174e-05
BD Trio	523.p1	323.89	755.64	0.000100524	2.37553e-05	361.9	755.47	0.000294548	4.19758e-05
BD Trio	524.p1	245.74	977.36	0.000200515	3.94891e-05	275.01	977.25	0.000348483	5.35466e-05
BD Trio	525.p1	268.25	660.28	0.000166175	3.40494e-05	301.49	660.27	0.000237078	4.15085e-05
BD Trio	526.p1	217.45	566.13	0	0	243.57	566.11	0.000409268	5.71725e-05
BD Trio	527.p1	216.61	895.64	0	0	241.76	895.26	4.13332e-05	1.68871e-05
BD Trio	528.p1	231.51	806.01	0	0	257.93	805.73	8.76076e-05	2.53349e-05
BD Trio	529.p1	274.47	1095.02	0	0	306.9	1094.45	3.0848e-05	1.38057e-05
BD Trio	530.p1	261.72	837.67	8.55347e-05	2.47384e-05	292.66	837.48	0.000288484	4.71046e-05
BD Trio	531.p1	227.34	374.72	0	0	254.67	374.61	0	0
BD Trio	532.p1	223.2	797.38	0	0	249.9	797.32	7.25961e-05	2.42297e-05
BD Trio	533.p1	241.53	422.35	0	0	269.87	422.24	0.000125471	3.14463e-05
BD Trio	534.p1	296.53	1410.09	2.95994e-05	1.32471e-05	331.46	1409.74	4.91717e-05	1.64113e-05
BD Trio	535.p1	267.8	625.42	0	0	299.95	625.29	0	0
BD Trio	536.p1	264.14	709.26	0	0	295.51	709.24	0	0
BD Trio	537.p1	289.79	1086.88	0	0	324.99	1086.65	0	0
BD Trio	538.p1	334.65	750.37	0.000165122	3.08014e-05	374.17	750.34	5.22849e-05	1.65583e-05
BD, Non-trio	539.p1	339.17	1617.79	6.35103e-05	1.91831e-05	381.49	1617.89	6.06039e-05	1.83043e-05
BD, Non-trio	540.p1	290.43	1407.88	0.000471633	5.83362e-05	325.32	1408.03	0.000573682	6.80709e-05
BD, Non-trio	541.p1	364.9	1526.34	0.000302032	4.11134e-05	409.49	1526.36	0.000463675	5.39976e-05
BD, Non-trio	542.p1	315.46	2175.95	0.000476569	5.29661e-05	353.04	2175.91	0.000561696	6.33791e-05
BD, Non-trio	543.p1	298.07	1280.9	0.000189624	3.66609e-05	334.68	1280.77	0.000284149	4.70476e-05
BD, Non-trio	544.p1	323.26	1812.89	0.00054082	5.9494e-05	362.53	1812.78	0.000406582	5.39691e-05
BD, Non-trio	545.p1	312.14	929.95	0.000288341	4.42845e-05	350.41	929.9	0.000450096	6.13616e-05
BD, Non-trio	546.p1	311.66	923.2	0.000326681	5.14392e-05	349.98	923.18	0.000614194	6.88968e-05
BD, Non-trio	547.p1	350	1060.18	0.000116581	2.55295e-05	392.59	1060.12	8.3914e-05	2.10315e-05
BD, Non-trio	548.p1	288.82	193.09	0	0	325.71	193.15	5.77314e-05	1.82855e-05
BD, Non-trio	549.p1	261.13	1281.39	0.000536591	6.78635e-05	292.83	1281.35	0.000849294	8.52576e-05
BD, Non-trio	550.p1	279.11	1013.72	0.000486245	6.62487e-05	312.4	1013.78	0.000703847	8.66916e-05
BD, Non-trio	551.p1	186.87	545.08	0.000566301	8.32702e-05	208.93	545.23	0.000762873	0.000126804
BD, Non-trio	552.p1	336.39	1190.86	0.000723883	6.5519e-05	378.06	1190.93	0.000641794	6.37346e-05
BD, Non-trio	553.p1	392.49	888.25	0.000430029	4.73254e-05	440.74	888.21	0.000415016	5.26354e-05
BD, Non-trio	554.p1	285.84	1467.36	0.000354188	5.26915e-05	319.89	1467.34	0.000342301	5.266e-05
BD, Non-trio	555.p1	215.61	294.36	0.000472568	6.87882e-05	242.61	294.39	0.000405406	6.4586e-05
BD, Non-trio	556.p1	303.81	1429.34	0.000350641	5.00085e-05	341.57	1429.25	0.000475978	5.67681e-05
BD, Non-trio	557.p1	319.34	725.45	0.000348418	4.5776e-05	359.1	725.42	0.000777043	7.49157e-05
BD, Non-trio	558.p1	348.68	1073.29	0.00016475	3.12858e-05	390.81	1073.29	0.000332817	4.75449e-05
BD, Non-trio	559.p1	322.8	1544.5	0.000237763	4.36652e-05	362.3	1544.36	0.000184174	3.49684e-05
BD, Non-trio	560.p1	293.64	952.05	0.000368423	5.4205e-05	329.22	952.2	0.000419296	5.87385e-05
BD, Non-trio	561.p1	349.86	1943.11	0.000395209	5.38674e-05	391.93	1943.16	0.000532409	6.50211e-05
BD, Non-trio	562.p1	263.48	1510.06	0.000231603	4.18008e-05	294.48	1510.02	0.000136059	2.97748e-05
BD, Non-trio	563.p1	238.67	1969.02	0	0	266.92	1968.96	0	0
BD, Non-trio	564.p1	253.29	2245.07	0.000370377	5.07772e-05	282.52	2244.82	0.000208181	4.02321e-05
BD, Non-trio	565.p1	262.98	728.24	3.92733e-05	1.60468e-05	294.18	728.23	7.57083e-05	2.18907e-05
BD, Non-trio	566.p1	243.34	1137.9	6.25451e-05	2.08769e-05	272.49	1137.77	0.000182062	3.4545e-05
BD, Non-trio	567.p1	162.08	329.24	0	0	181.44	329.21	0	0
BD, Non-trio	568.p1	229.22	579	7.48971e-05	2.50008e-05	256.72	578.96	9.32793e-05	2.69753e-05
BD, Non-trio	569.p1	242.12	888.96	0	0	271.16	888.94	0.000616999	7.63262e-05
BD, Non-trio	570.p1	287.35	1214.37	4.84688e-05	1.61748e-05	320.96	1214.23	5.68769e-05	1.0488e-05
BD, Non-trio	571.p1	260.34	1961.91	0	0	291.06	1961.64	0.000217018	3.98057e-05
BD, Non-trio	572.p1	314.22	2077.82	0.000178244	3.26897e-05	350.77	2077.58	0.000198986	3.33327e-05
BD, Non-trio	573.p1	227.1	853.82	6.71467e-05	2.24094e-05	254.3	853.83	0.000276636	5.0759e-05
BD, Non-trio	574.p1	291.34	3137.19	0.00021861	3.66167e-05	325.16	3136.68	0.000123474	2.58194e-05
BD, Non-trio	575.p1	261.19	1093.63	7.5259e-05	2.27295e-05	292.03	1093.57	0.00015345	3.14313e-05
BD, Non-trio	576.p1	280.48	892.38	0	0	312.99	892.35	0.0001154	2.65468e-05
BD, Non-trio	577.p1	279.16	1440.32	8.90722e-05	2.38511e-05	311.97	1440.27	0.000107208	2.53276e-05
BD, Non-trio	578.p1	223.69	511.43	9.34905e-05	2.5975e-05	250.09	511.41	0.000229484	3.95268e-05
BD, Non-trio	579.p1	314.89	3496.19	0.00036601	4.61708e-05	350.81	3495.9	0.00023937	3.71574e-05
Control	116.s1	313.82	694.66	0.000484745	5.3219e-05	352.9	694.66	0.000484745	5.3219e-05
Control	119.s1	308.93	1087.21	0.000250987	4.27009e-05	347.77	1087.21	0.000434413	5.5795e-05
Control	119.s2	291.36	606.47	0.000653222	7.0352e-05	327.26	606.47	0.000653222	7.0352e-05
Control	211.s1	297.58	1610.28	0.000391654	5.3802e-05	333.95	1610.28	0.000391654	5.3802e-05
Control	307.s1	281.27	1508.04	0.00058089	7.14366e-05	314.91	1508.04	0.00058089	7.14366e-05
Control	322.s1	224.64	809.94	0.000359421	5.2773e-05	252.31	809.94	0.000359421	5.2773e-05
Control	408.s1	353.44	875.72	0.000338515	3.65421e-05	397	875.72	0.000338515	3.65421e-05
Control	518.s1	275.75	925.65	0.000594562	7.18879e-05	310.06	925.65	0.000594562	7.18879e-05
Control	519.s1	280.15	625.1	0.000247445	3.79522e-05	314.84	625.1	0.000247445	3.79522e-05
Control	519.s2	289.7	954.67	0.000350672	5.4573e-05	325.01	954.67	0.000350672	5.4573e-05
Control	543.s1	306.94	916.81	0.000178075	3.11827e-05	344.85	916.81	0.000178075	3.11827e-05
Control	550.s1	267.79	1309.48	0.000355636	5.74338e-05	300.38	1309.48	0.000355636	5.74338e-05
Control	552.s1	275.8	1588.31	0.000291042	5.17866e-05	309.64	1588.31	0.000291042	5.17866e-05
Control	554.s1	232.67	1129.71	0.000802066	9.0052e-05	261.81	1129.71	0.000802066	9.0052e-05
Control	554.s2	296.36	746.01	0.000360071	5.03856e-05	333.04	746.01	0.000360071	5.03856e-05
Control	555.s1	200.19	716.34	0.00083133	0.0001007	224.95	716.34	0.00083133	0.0001007
Control	555.s2	302.68	638.27	0.000285565	4.24124e-05	339.88	638.27	0.000285565	4.24124e-05
Control	558.s1	327.36	829.17	0.000500381	5.70631e-05	366.85	829.17	0.000500381	5.70631e-05
Control	580.ctrl	320.31	1826.37	0.000282321	4.19335e-05	358.53	1826.37	0.000282321	4.19335e-05
Control	581.ctrl	418.3	1926.95	0.000689785	6.2663e-05	467.86	1926.95	0.000696232	6.77173e-05
Control	582.ctrl	260.49	714.76	0.000238161	4.10444e-05	292.64	714.76	0.000238161	4.10444e-05
Control	583.ctrl	400.44	2177.57	0.00033528	4.10956e-05	449.21	2177.57	0.000565593	5.37159e-05
Control	584.ctrl	303.38	628.25	0.000543474	6.04656e-05	340.06	628.25	0.000543474	6.04656e-05
Control	585.ctrl	339.51	1182.92	0.000221213	3.66021e-05	380.94	1182.92	0.000221213	3.66021e-05
Control	586.ctrl	300.11	976.91	0.000476084	6.11411e-05	336.68	976.91	0.000476084	6.11411e-05
Control	587.ctrl	291.17	329.69	0.000475818	6.11507e-05	327.32	329.69	0.000475818	6.11507e-05
Control	588.ctrl	366.37	305.92	0.000647638	6.74095e-05	411.04	305.92	0.000647638	6.74095e-05
Control	589.ctrl	247.66	2993.11	0.00070192	7.85874e-05	277.28	2993.11	0.00070192	7.85874e-05
Control	590.ctrl	320.67	3047.59	0.000352538	5.24364e-05	358.97	3047.59	0.000352538	5.24364e-05
Control	591.ctrl	311.91	2700.47	0.000225704	4.14592e-05	349.3	2700.47	0.000225704	4.14592e-05
Control	592.ctrl	297.29	908.47	0.000432342	5.73635e-05	333.91	908.47	0.000432342	5.73635e-05
Control	593.ctrl	362.71	713.04	0.000214899	3.65749e-05	406.64	713.04	0.000268427	4.17892e-05
Control	594.ctrl	305.33	793.26	0.000280592	4.3094e-05	343.43	793.26	0.000280592	4.3094e-05
Control	595.ctrl	274.74	714.68	0.000370295	5.63207e-05	309.04	714.68	0.000370295	5.63207e-05
Control	596.ctrl	356.29	1180.64	0.000287923	4.10504e-05	400.47	1180.64	0.000727405	6.63943e-05
Control	597.ctrl	278.57	803.34	0.000321899	4.88864e-05	313.41	803.34	0.000321899	4.88864e-05
Control	598.ctrl	313.86	769.32	0.000500012	5.4923e-05	353.11	769.32	0.000500012	5.4923e-05
Control	599.ctrl	210.83	717.71	0.000386519	5.86887e-05	237.46	717.71	0.000386519	5.86887e-05
Control	600.ctrl	293.6	840.15	0.000395301	5.43382e-05	329.78	840.15	0.000395301	5.43382e-05
The depth of coverage was calculated by GATK-3.8-1-0 DepthOfCoverage with default parameters. The duplicated reads or reads with mapping quality < 20 were not counted in this calculation.
The contamination rate was calculated by GATK-4.1.0.0 ContEst (see the pipeline for detail).

## Sheet: TableS4
Table S4. The mosaic variants in BD and control
Category	Sample ID	CHROM	POS	REF	ALT	DES.AD	DES.AF	TAS.depth	TAS.ALTcount	TAS.binomial.P-value	TAS.VAF	Validation	GENE	EnsembleID	SO	cDNA	Protein	gnomAD.non_neuro_AF	gnomAD.AF	ToMMo.AF	ExAC.MPC	SIFT	Polyphen2_HDIV	Polyphen2_HVAR	LRT	MutationTaster	MutationAssessor	PROVEAN	Kaplanis DD gene	SFARI score	ClinVar.CLNDISDB	ClinVar.CLNDN	ClinVar.CLNSIG	Reported in Nishioka 2021
BD Trio	110.p1	chr8	102560592	G	A	475,11	0.025	75069	2637	0	0.0351277	mosaic	ODF1	ENSG00000155087	missense_variant	c.461G>A	p.Arg154Gln	7.2071e-05	7.55515e-05	.	0.917811	Damaging	Damaging	Damaging	Damaging	Damaging	Neutral	Neutral	no	.	.	.	.	no
BD Trio	112.p1	chr1	85200442	T	C	447,13	0.03	.	.	.	.	.	SYDE2	ENSG00000097096	synonymous_variant	c.555A>G	p.Ala185Ala	4.85413e-06	4.01339e-06	.	.	.	.	.	.	.	.	.	no	.	.	.	.	no
BD Trio	112.p1	chr11	60043586	G	A	334,9	0.029	215480	6587	0	0.030569	mosaic	OOSP2	ENSG00000149507	missense_variant	c.182G>A	p.Arg61Gln	4.8051e-05	3.97782e-05	0.0001	0.101157	Neutral	Neutral	Neutral	Neutral	Neutral	Neutral	Neutral	no	.	.	.	.	no
BD Trio	113.p1	chr1	16206251	G	A	256,9	0.037	.	.	.	.	.	ARHGEF19	ENSG00000142632	synonymous_variant	c.1227C>T	p.Ser409Ser	.	.	.	.	.	.	.	.	.	.	.	no	.	.	.	.	no
BD Trio	113.p1	chr13	75808153	C	T	204,9	0.046	37758	1763	0	0.0466921	mosaic	LMO7	ENSG00000136153	missense_variant	c.1981C>T	p.Arg661Trp	3.89871e-05	3.2264e-05	0.0001	0.0707364	Neutral	.	.	Neutral	Damaging	.	Damaging	no	.	.	.	.	no
BD Trio	113.p1	chr15	41475599	A	T	345,32	0.087	30154	3026	0	0.100352	mosaic	RTF1	ENSG00000137815	structural_interaction_variant	c.1361A>T	.	.	.	.	2.66345	Damaging	Damaging	Damaging	Damaging	Damaging	Damaging	Damaging	no	.	.	.	.	yes
BD Trio	113.p1	chr8	10610112	T	G	239,23	0.091	.	.	.	.	.	RP1L1	ENSG00000183638	missense_variant	c.3986A>C	p.Glu1329Ala	4.89213e-06	4.05167e-06	0.0001	.	Damaging	.	.	.	Neutral	Neutral	Neutral	no	.	.	.	.	no
BD Trio	113.p1	chr9	76157153	G	A	208,11	0.054	35833	1883	0	0.0525493	mosaic	PCSK5	ENSG00000099139	missense_variant	c.1421G>A	p.Arg474Gln	1.44662e-05	1.59986e-05	.	1.89547	Neutral	Neutral	Neutral	Damaging	Damaging	Neutral	Neutral	no	.	.	.	.	no
BD Trio	115.p1	chr12	124341977	C	T	183,78	0.3	15808	4240	0	0.268219	mosaic	NCOR2	ENSG00000196498	synonymous_variant	c.5034G>A	p.Ala1678Ala	4.39926e-05	4.03502e-05	.	.	.	.	.	.	.	.	.	no	.	.	.	.	yes
BD Trio	116.p1	chr1	55081421	G	A	465,17	0.037	29519	962	0	0.0325892	mosaic	USP24	ENSG00000162402	missense_variant	c.6979C>T	p.Arg2327Cys	0	4.01813e-06	.	1.50761	Damaging	.	.	Damaging	Damaging	Neutral	Damaging	no	.	.	.	.	no
BD Trio	116.p1	chr1	161589599	G	T	636,18	0.028	.	.	.	.	.	FCGR2C	ENSG00000244682	stop_lost	c.171G>T	p.Ter57Tyrext*?	.	.	.	.	.	.	.	.	Damaging	.	.	no	.	.	.	.	no
BD Trio	118.p1	chr5	113563964	G	C	529,14	0.027	11713	278	0	0.0237343	mosaic	YTHDC2	ENSG00000047188	missense_variant	c.2548G>C	p.Val850Leu	.	.	.	0.105441	Neutral	Neutral	Neutral	Damaging	Damaging	Neutral	Neutral	no	3	.	.	.	no
BD Trio	119.p1	chr19	2043554	C	T	388,26	0.065	10363	741	0	0.0715044	mosaic	MKNK2	ENSG00000099875	structural_interaction_variant	c.368G>A	.	1.44293e-05	1.19418e-05	.	1.21707	Damaging	Damaging	Damaging	Damaging	Damaging	Neutral	Damaging	no	.	.	.	.	yes
BD Trio	119.p1	chr8	55790294	G	T	275,15	0.055	20420	1475	0	0.0722331	mosaic	TGS1	ENSG00000137574	missense_variant	c.1275G>T	p.Lys425Asn	.	.	.	0.181919	Damaging	Damaging	Damaging	Damaging	Damaging	Damaging	Neutral	no	.	.	.	.	no
BD Trio	120.p1	chr10	102066048	G	A	241,9	0.04	52568	1328	0	0.0252625	mosaic	HPS6	ENSG00000166189	missense_variant	c.574G>A	p.Gly192Arg	.	.	.	0.572115	Neutral	Neutral	Neutral	Neutral	Neutral	Neutral	Neutral	no	.	.	.	.	no
BD Trio	120.p1	chr5	179707159	C	T	155,34	0.183	29137	5379	0	0.184611	mosaic	CANX	ENSG00000127022	synonymous_variant	c.273C>T	p.Asp91Asp	4.80561e-05	4.37484e-05	.	.	.	.	.	.	.	.	.	no	.	.	.	.	yes
BD Trio	121.p1	chr3	32891026	C	T	454,22	0.045	23668	1042	0	0.0440257	mosaic	TRIM71	ENSG00000206557	missense_variant	c.1822C>T	p.Arg608Cys	.	.	.	2.43585	Damaging	Damaging	Damaging	Damaging	Damaging	Damaging	Damaging	no	.	.	.	.	no
BD Trio	121.p1	chr5	62306508	G	A	467,20	0.043	11674	506	0	0.0433442	mosaic	KIF2A	ENSG00000068796	synonymous_variant	c.36G>A	p.Gly12Gly	.	.	.	.	.	.	.	.	.	.	.	no	.	.	.	.	yes
BD Trio	122.p1	chr2	136115418	G	A	697,11	0.017	.	.	.	.	.	CXCR4	ENSG00000121966	synonymous_variant	c.522C>T	p.Pro174Pro	.	.	.	.	.	.	.	.	.	.	.	no	.	.	.	.	no
BD Trio	127.p1	chrX	153766307	C	T	120,7	0.062	.	.	.	.	.	PLXNB3	ENSG00000198753	missense_variant	c.97C>T	p.Arg33Trp	1.13828e-05	3.85602e-05	.	.	Damaging	.	.	.	Damaging	.	Neutral	no	.	.	.	.	no
BD Trio	129.p1	chr19	46918748	G	A	337,23	0.066	9267	567	0	0.0611848	mosaic	ARHGAP35	ENSG00000160007	missense_variant	c.73G>A	p.Glu25Lys	.	.	.	1.73631	Damaging	.	.	Damaging	Damaging	Damaging	Damaging	yes	.	.	.	.	yes
BD Trio	131.p1	chr6	43052651	C	G	461,13	0.029	.	.	.	.	.	CUL7	ENSG00000044090	synonymous_variant	c.294G>C	p.Arg98Arg	.	.	.	.	.	.	.	.	.	.	.	no	2	.	.	.	no
BD Trio	133.p1	chr14	77025917	C	T	352,14	0.04	11498	277	0	0.0240911	mosaic	IRF2BPL	ENSG00000119669	missense_variant	c.1876G>A	p.Ala626Thr	.	.	.	0.811343	Damaging	Damaging	Damaging	.	Damaging	Damaging	Damaging	yes	1	.	.	.	no
BD Trio	133.p1	chr19	35558458	G	A	357,43	0.109	11201	1091	0	0.097402	mosaic	ATP4A	ENSG00000105675	synonymous_variant	c.1404C>T	p.Leu468Leu	.	.	.	.	.	.	.	.	.	.	.	no	.	.	.	.	yes
BD Trio	135.p1	chr9	21166107	G	T	171,12	0.07	9922	610	0	0.0614795	mosaic	IFNA21	ENSG00000137080	missense_variant	c.506C>A	p.Ala169Glu	4.80603e-06	3.97766e-06	.	0.0185736	Damaging	Neutral	Neutral	Neutral	Neutral	Damaging	Damaging	no	.	.	.	.	no
BD Trio	204.p1	chr8	140539427	G	A	295,9	0.032	37529	1128	0	0.0300568	mosaic	AGO2	ENSG00000123908	missense_variant	c.2062C>T	p.Arg688Cys	.	.	.	3.52078	Damaging	Damaging	Damaging	Damaging	Damaging	Damaging	Damaging	no	2	.	.	.	no
BD Trio	211.p1	chr11	75800446	C	T	282,8	0.031	31000	701	0	0.0226129	mosaic	DGAT2	ENSG00000062282	missense_variant	c.1105C>T	p.Leu369Phe	.	.	.	0.620262	Damaging	Damaging	Damaging	Damaging	Damaging	Damaging	Damaging	no	.	.	.	.	no
BD Trio	212.p1	chr16	58506563	C	T	63,14	0.185	.	.	.	.	.	NDRG4	ENSG00000103034	synonymous_variant	c.621C>T	p.Ser207Ser	0.000266429	0.000333279	.	.	.	.	.	.	.	.	.	no	.	.	.	.	no
BD Trio	214.p1	chr19	51588422	A	G	334,11	0.034	10807	430	0	0.039789	mosaic	ZNF175	ENSG00000105497	synonymous_variant	c.2091A>G	p.Lys697Lys	.	.	.	.	.	.	.	.	.	.	.	no	.	.	.	.	yes
BD Trio	214.p1	chr8	142613705	G	A	382,21	0.054	.	.	.	.	.	ARC	ENSG00000198576	synonymous_variant	c.567C>T	p.Ala189Ala	.	.	.	.	.	.	.	.	.	.	.	no	.	.	.	.	no
BD Trio	215.p1	chr7	152162776	T	A	428136	0.24	71442	19136	0	0.267854	mosaic	KMT2C	ENSG00000055609	stop_gained	c.10801A>T	p.Lys3601*	.	.	.	.	.	.	.	Damaging	Damaging	.	.	yes	1	.	.	.	yes
BD Trio	216.p1	chr17	39187576	C	G	410,10	0.026	67491	895	0	0.013261	mosaic	CACNB1	ENSG00000067191	missense_variant	c.317G>C	p.Arg106Pro	.	.	.	1.78775	Damaging	Damaging	Damaging	Damaging	Damaging	Damaging	Damaging	no	3	.	.	.	no
BD Trio	218.p1	chr1	1963785	C	T	110,19	0.153	11855	1871	0	0.157824	mosaic	CFAP74	ENSG00000142609	missense_variant	c.1658G>A	p.Gly553Asp	.	.	.	.	.	Damaging	Damaging	Damaging	Damaging	.	.	no	.	.	.	.	no
BD Trio	219.p1	chr1	205269839	G	A	291,7	0.027	32057	746	0	0.023271	mosaic	TMCC2	ENSG00000133069	missense_variant	c.1637G>A	p.Arg546Lys	.	.	.	0.739458	Neutral	Neutral	Neutral	Damaging	Damaging	Neutral	Neutral	no	.	.	.	.	no
BD Trio	219.p1	chr14	20457346	C	A	528,12	0.022	48095	653	0	0.0135773	mosaic	APEX1	ENSG00000100823	structural_interaction_variant	c.795C>A	.	.	.	.	.	.	.	.	.	.	.	.	no	.	.	.	.	no
BD Trio	219.p1	chr7	986670	G	A	202,17	0.081	15730	697	0	0.0443102	mosaic	CYP2W1	ENSG00000073067	missense_variant	c.692G>A	p.Arg231Gln	2.91965e-05	2.81829e-05	.	0.259929	Neutral	Neutral	Neutral	Neutral	Neutral	Neutral	Neutral	no	.	.	.	.	yes
BD Trio	221.p1	chr16	50711488	C	T	480,31	0.062	11749	712	0	0.0606009	mosaic	NOD2	ENSG00000167207	missense_variant	c.1577C>T	p.Thr526Ile	.	.	.	0.101712	Neutral	Neutral	Neutral	Neutral	Neutral	Neutral	Neutral	no	.	.	.	.	yes
BD Trio	221.p1	chr19	4954659	C	T	297,9	0.032	83191	2346	0	0.0282002	mosaic	UHRF1	ENSG00000276043	missense_variant	c.2159C>T	p.Pro720Leu	9.86388e-05	8.05283e-05	.	.	.	Neutral	Neutral	Neutral	.	Neutral	.	no	.	.	.	.	no
BD Trio	222.p1	chr11	117282088	T	C	258,24	0.088	7687	947	0	0.123195	mosaic	RNF214	ENSG00000167257	synonymous_variant	c.1530T>C	p.Asn510Asn	.	.	.	.	.	.	.	.	.	.	.	no	.	.	.	.	yes
BD Trio	223.p1	chr3	48412912	C	T	577,30	0.051	9392	797	0	0.0848595	mosaic	PLXNB1	ENSG00000164050	missense_variant	c.4684G>A	p.Gly1562Ser	.	.	.	1.48768	Damaging	Damaging	Damaging	Damaging	Damaging	Damaging	Damaging	no	2	.	.	.	yes
BD Trio	223.p1	chr6	83346233	G	A	467,10	0.023	33748	729	0	0.0216013	mosaic	ME1	ENSG00000065833	structural_interaction_variant	c.540C>T	.	1.44645e-05	1.19737e-05	.	.	.	.	.	.	.	.	.	no	.	.	.	.	no
BD Trio	223.p1	chr6	135194426	C	T	189,11	0.059	31622	1921	0	0.0607488	mosaic	MYB	ENSG00000118513	missense_variant	c.914C>T	p.Thr305Ile	.	.	.	2.33439	Damaging	Damaging	Damaging	Damaging	Damaging	Neutral	Damaging	no	.	.	.	.	no
BD Trio	224.p1	chr2	121418686	G	A	345,32	0.084	13321	1173	0	0.0880565	mosaic	CLASP1	ENSG00000074054	synonymous_variant	c.2256C>T	p.Cys752Cys	4.85725e-06	4.01794e-06	.	.	.	.	.	.	.	.	.	no	2	.	.	.	yes
BD Trio	301.p1	chr12	45893663	C	T	177,8	0.048	13200	713	0	0.0540152	mosaic	ARID2	ENSG00000189079	stop_gained	c.5305C>T	p.Arg1769*	.	.	.	.	.	.	.	Damaging	Damaging	.	.	yes	3	MedGen:CN517202	not_provided	Pathogenic	no
BD Trio	301.p1	chr17	35107413	C	T	122,10	0.082	28478	1335	0	0.0468783	mosaic	RAD51D	ENSG00000185379	missense_variant	c.358G>A	p.Gly120Arg	4.80455e-06	3.97826e-06	.	0.462705	Damaging	Neutral	Neutral	Damaging	Damaging	Damaging	Damaging	no	.	MONDO:MONDO:0013669,MedGen:C3280345,OMIM:614291|MONDO:MONDO:0015356,MedGen:C0027672,Orphanet:ORPHA140162,SNOMED_CT:699346009	Breast-ovarian_cancer,_familial_4|Hereditary_cancer-predisposing_syndrome	Uncertain_significance	no
BD Trio	301.p1	chr4	184009832	G	A	338,9	0.029	11815	121	0	0.0102412	mosaic	STOX2	ENSG00000173320	missense_variant	c.994G>A	p.Ala332Thr	2.97519e-05	2.8705e-05	0.0001	0.892598	Damaging	Damaging	Damaging	Damaging	Damaging	Damaging	Neutral	no	.	.	.	.	no
BD Trio	301.p1	chr6	116645858	A	T	361,9	0.027	26539	576	0	0.0217039	mosaic	ZUFSP	ENSG00000153975	stop_gained	c.1545T>A	p.Cys515*	.	.	.	.	.	.	.	Damaging	Damaging	.	.	no	.	.	.	.	no
BD Trio	301.p1	chr6	116645860	ATCCAGGATC	A	377,9	0.026	48275	1008	0	0.0208804	mosaic	ZUFSP	ENSG00000153975	conservative_inframe_deletion	c.1534_1542delGATCCTGGA	p.Asp512_Gly514del	.	.	.	.	.	.	.	.	.	.	.	no	.	.	.	.	no
BD Trio	302.p1	chr12	57225164	T	C	506,22	0.043	10510	264	0	0.0251189	mosaic	NXPH4	ENSG00000182379	missense_variant	c.344T>C	p.Val115Ala	.	.	.	1.99808	Damaging	Damaging	Neutral	Damaging	Damaging	Neutral	Damaging	no	.	.	.	.	yes
BD Trio	303.p1	chr16	1210615	C	T	399,14	0.036	.	.	.	.	.	CACNA1H	ENSG00000196557	synonymous_variant	c.4002C>T	p.Ile1334Ile	.	.	.	.	.	.	.	.	.	.	.	no	2	.	.	.	no
BD Trio	303.p1	chr7	5345592	G	A	43,7	0.154	21224	2362	0	0.111289	mosaic	TNRC18	ENSG00000182095	missense_variant	c.5689C>T	p.Arg1897Trp	2.25717e-05	2.57185e-05	.	1.4775	Damaging	Damaging	Neutral	Neutral	Neutral	Neutral	Damaging	no	.	.	.	.	no
BD Trio	303.p1	chr8	3110188	G	T	220,13	0.059	43923	2388	0	0.0543679	mosaic	CSMD1	ENSG00000183117	missense_variant	c.6581C>A	p.Thr2194Lys	.	.	.	.	Damaging	Damaging	Damaging	Damaging	Damaging	.	Damaging	no	3	.	.	.	no
BD Trio	304.p1	chr1	108898879	C	T	237,9	0.04	31358	1094	0	0.0348874	mosaic	GPSM2	ENSG00000121957	missense_variant&splice_region_variant	c.682C>T	p.Arg228Cys	4.82118e-06	7.98365e-06	.	1.03848	Damaging	Damaging	Damaging	Damaging	Damaging	Damaging	Damaging	no	.	.	.	.	no
BD Trio	304.p1	chr17	5033040	C	T	451,20	0.044	12225	464	0	0.037955	mosaic	SLC52A1	ENSG00000132517	missense_variant	c.1264G>A	p.Gly422Ser	.	.	.	0.449534	Damaging	Damaging	Damaging	Damaging	Damaging	Damaging	Damaging	no	.	.	.	.	yes
BD Trio	304.p1	chr17	8881708	G	A	537,13	0.025	.	.	.	.	.	PIK3R5	ENSG00000141506	synonymous_variant	c.2304C>T	p.Ser768Ser	.	.	.	.	.	.	.	.	.	.	.	no	.	.	.	.	no
BD Trio	304.p1	chr9	91724260	C	T	401,12	0.031	25721	918	0	0.0356907	mosaic	ROR2	ENSG00000169071	missense_variant	c.2234G>A	p.Arg745Gln	4.82952e-05	5.1936e-05	0.0001	0.335512	Damaging	Damaging	Neutral	Neutral	Damaging	Neutral	Damaging	no	.	.	.	.	no
BD Trio	306.p1	chr16	30712771	C	T	256,15	0.059	27505	1194	0	0.0434103	mosaic	SRCAP	ENSG00000080603	missense_variant	c.2086C>T	p.Leu696Phe	.	.	.	0.582503	Damaging	Damaging	Damaging	Damaging	Damaging	Damaging	Damaging	yes	1	.	.	.	yes
BD Trio	307.p1	chr1	12257029	C	T	258,10	0.041	14849	544	0	0.0366355	mosaic	VPS13D	ENSG00000048707	stop_gained	c.883C>T	p.Arg295*	1.44145e-05	1.1936e-05	.	.	.	.	.	Damaging	Damaging	.	.	no	.	.	.	.	no
BD Trio	307.p1	chr1	204549309	C	T	462159	0.256	10121	2769	0	0.27359	mosaic	MDM4	ENSG00000198625	missense_variant	c.1100C>T	p.Ser367Leu	5.28623e-05	5.56877e-05	.	0.617345	Damaging	Damaging	Damaging	Damaging	Damaging	Damaging	Damaging	no	.	.	.	.	yes
BD Trio	309.p1	chr16	22914991	C	T	463,11	0.025	27428	460	0	0.0167712	mosaic	HS3ST2	ENSG00000122254	missense_variant	c.533C>T	p.Thr178Met	4.80778e-06	3.98004e-06	.	2.27232	Damaging	Damaging	Damaging	Damaging	Damaging	Damaging	Damaging	no	.	.	.	.	no
BD Trio	312.p1	chr6	35310546	G	A	262,25	0.09	16597	1157	0	0.0697114	mosaic	DEF6	ENSG00000023892	missense_variant	c.325G>A	p.Gly109Arg	4.80469e-06	3.9763e-06	.	1.79947	Neutral	Damaging	Neutral	Damaging	Damaging	Neutral	Neutral	no	.	.	.	.	no
BD Trio	312.p1	chr6	142764814	C	T	403,83	0.171	10583	1960	0	0.185203	mosaic	HIVEP2	ENSG00000010818	missense_variant	c.5503G>A	p.Ala1835Thr	.	.	.	2.76643	Damaging	Damaging	Damaging	Damaging	Damaging	Neutral	Neutral	yes	1	.	.	.	yes
BD Trio	312.p1	chrX	110454332	C	A	536113	0.175	13171	2555	0	0.193987	mosaic	RGAG1	ENSG00000243978	missense_variant	c.3715C>A	p.Leu1239Ile	.	.	.	0.34417	Damaging	Damaging	Damaging	Neutral	Neutral	.	Neutral	no	.	.	.	.	yes
BD Trio	314.p1	chrX	48909915	C	T	293,9	0.033	50053	1141	0	0.0227958	mosaic	SLC35A2	ENSG00000102100	missense_variant	c.257G>A	p.Arg86His	.	.	.	2.22149	Damaging	Damaging	Damaging	Damaging	Damaging	Damaging	Damaging	yes	.	.	.	.	no
BD Trio	316.p1	chr11	130261757	G	T	498,11	0.023	33854	472	0	0.0139422	mosaic	ZBTB44	ENSG00000196323	missense_variant	c.105C>A	p.Asp35Glu	.	.	.	0.951034	Neutral	Damaging	Neutral	Damaging	Damaging	Neutral	Neutral	no	.	.	.	.	no
BD Trio	319.p1	chr18	75287507	G	A	639,10	0.017	.	.	.	.	.	TSHZ1	ENSG00000179981	synonymous_variant	c.2100G>A	p.Gly700Gly	.	.	.	.	.	.	.	.	.	.	.	no	.	.	.	.	no
BD Trio	319.p1	chr9	32631873	C	T	511,11	0.023	14551	230	0	0.0158065	mosaic	TAF1L	ENSG00000122728	missense_variant	c.3707G>A	p.Arg1236Gln	.	.	.	0.167043	Damaging	Neutral	Neutral	Damaging	Damaging	Neutral	Neutral	no	.	.	.	.	no
BD Trio	320.p1	chr10	128108502	C	A	276,8	0.031	39926	254	0	0.00636177	mosaic	MKI67	ENSG00000148773	missense_variant	c.3338G>T	p.Gly1113Val	.	.	.	0.25504	Neutral	Damaging	Neutral	Neutral	Neutral	Neutral	Neutral	no	.	.	.	.	no
BD Trio	320.p1	chr19	38422091	C	T	198,12	0.061	39570	2102	0	0.0531211	mosaic	RASGRP4	ENSG00000171777	missense_variant	c.86G>A	p.Arg29His	2.44041e-05	2.42287e-05	.	1.00116	Damaging	Damaging	Damaging	Damaging	Damaging	Damaging	Neutral	no	.	.	.	.	no
BD Trio	401.p1	chr17	63833719	G	A	702,11	0.017	.	.	.	.	.	SMARCD2	ENSG00000108604	synonymous_variant	c.1185C>T	p.Val395Val	0.00024262	0.000200595	.	.	.	.	.	.	.	.	.	no	.	.	.	.	no
BD Trio	403.p1	chr3	138306042	CCT	C	377,29	0.074	26666	0	0	0.0655744	mosaic	NME9	ENSG00000181322	frameshift_variant	c.596_597delAG	p.Glu199Glyfs*17	.	.	.	.	.	.	.	.	.	.	.	no	.	.	.	.	yes
BD Trio	404.p1	chr22	40322891	G	C	270,9	0.036	13449	525	0	0.0390364	mosaic	TNRC6B	ENSG00000100354	missense_variant	c.5152G>C	p.Ala1718Pro	.	.	.	1.57139	Damaging	Damaging	Damaging	Damaging	Damaging	Neutral	Damaging	no	2	.	.	.	no
BD Trio	406.p1	chr13	41868465	G	T	192,23	0.111	.	.	.	.	.	VWA8	ENSG00000102763	missense_variant	c.1093C>A	p.Gln365Lys	.	.	.	0.0680024	Neutral	Neutral	Neutral	Neutral	Neutral	Neutral	Neutral	no	.	.	.	.	no
BD Trio	406.p1	chr20	52160265	C	T	360,21	0.056	.	.	.	.	.	ZFP64	ENSG00000020256	synonymous_variant	c.621G>A	p.Thr207Thr	5.76563e-05	5.16936e-05	.	.	.	.	.	.	.	.	.	no	.	.	.	.	no
BD Trio	407.p1	chr2	241654602	G	A	170,16	0.09	.	.	.	.	.	ATG4B	ENSG00000168397	missense_variant	c.340G>A	p.Ala114Thr	0	4.29498e-06	.	0.504518	Neutral	Damaging	Neutral	Damaging	Damaging	Damaging	Neutral	no	.	.	.	.	no
BD Trio	407.p1	chr3	14148820	G	A	477,19	0.04	.	.	.	.	.	XPC	ENSG00000154767	synonymous_variant	c.2244C>T	p.Asp748Asp	1.45676e-05	1.20428e-05	.	.	.	.	.	.	.	.	.	no	.	.	.	.	no
BD Trio	408.p1	chr16	68339447	C	T	574,40	0.067	11046	799	0	0.0723339	mosaic	PRMT7	ENSG00000132600	synonymous_variant	c.630C>T	p.Ile210Ile	7.20793e-05	6.76084e-05	.	.	.	.	.	.	.	.	.	no	.	.	.	.	yes
BD Trio	409.p1	chr19	40629537	G	A	160,7	0.047	43311	1830	0	0.0422525	mosaic	LTBP4	ENSG00000090006	missense_variant	c.4862G>A	p.Arg1621Gln	1.61059e-05	1.95787e-05	.	0.50977	.	Neutral	Neutral	Neutral	Neutral	.	.	no	.	.	.	.	no
BD Trio	411.p1	chr20	49247876	C	G	152,24	0.141	31516	5558	0	0.176355	mosaic	ZNFX1	ENSG00000124201	missense_variant	c.5148G>C	p.Trp1716Cys	.	.	.	0.705842	Neutral	Neutral	Neutral	Neutral	Neutral	Neutral	Neutral	no	.	.	.	.	no
BD Trio	414.p1	chr10	79351492	C	T	385,14	0.037	32283	1542	0	0.0477651	mosaic	PPIF	ENSG00000108179	structural_interaction_variant	c.321C>T	.	9.7161e-06	8.04233e-06	.	.	.	.	.	.	.	.	.	no	.	.	.	.	no
BD Trio	415.p1	chr5	35065906	C	T	283,10	0.037	25604	1191	0	0.0465162	mosaic	PRLR	ENSG00000113494	missense_variant	c.1052G>A	p.Arg351Gln	6.24706e-05	5.56811e-05	.	0.125617	Damaging	Neutral	Neutral	Neutral	Damaging	Damaging	Damaging	no	.	.	.	.	no
BD Trio	423.p1	chr1	1926491	A	T	529,15	0.028	13721	321	0	0.0233948	mosaic	CFAP74	ENSG00000142609	missense_variant	c.3794T>A	p.Ile1265Asn	.	.	.	.	.	.	.	.	.	.	.	no	.	.	.	.	no
BD Trio	423.p1	chr1	21577636	C	T	566,17	0.031	.	.	.	.	.	ALPL	ENSG00000162551	synonymous_variant	c.1563C>T	p.Ser521Ser	5.29655e-06	4.3493e-06	.	.	.	.	.	.	.	.	.	no	.	.	.	.	no
BD Trio	423.p1	chr20	33707892	G	C	403,11	0.029	.	.	.	.	.	PXMP4	ENSG00000101417	synonymous_variant	c.453C>G	p.Pro151Pro	.	.	.	.	.	.	.	.	.	.	.	no	.	.	.	.	no
BD Trio	423.p1	chr22	19812323	G	A	448,30	0.064	40665	2067	0	0.05083	mosaic	GNB1L	ENSG00000185838	missense_variant	c.379C>T	p.Arg127Cys	3.40828e-05	2.82044e-05	.	0.298253	Neutral	Neutral	Neutral	Neutral	Neutral	Neutral	Neutral	no	3	.	.	.	no
BD Trio	423.p1	chr9	132336512	G	A	97,10	0.101	11739	721	0	0.0614192	mosaic	SETX	ENSG00000107290	missense_variant	c.502C>T	p.Arg168Trp	9.62899e-06	7.96972e-06	.	0.439248	Damaging	Damaging	Damaging	Damaging	Damaging	Neutral	Damaging	no	.	.	.	.	no
BD Trio	424.p1	chr1	45009420	T	C	579,8	0.015	95635	1798	0	0.0188006	mosaic	HECTD3	ENSG00000126107	missense_variant	c.938A>G	p.Tyr313Cys	1.45439e-05	1.20211e-05	.	1.38355	Neutral	Damaging	Damaging	Damaging	Damaging	Neutral	Neutral	no	.	.	.	.	no
BD Trio	424.p1	chr19	40560218	C	T	200,12	0.061	.	.	.	.	.	SPTBN4	ENSG00000160460	synonymous_variant	c.5730C>T	p.Ala1910Ala	8.84139e-05	8.50898e-05	.	.	.	.	.	.	.	.	.	no	.	.	.	.	no
BD Trio	424.p1	chrX	126164901	G	A	642,23	0.036	22533	878	0	0.0389651	mosaic	DCAF12L2	ENSG00000198354	missense_variant	c.1024C>T	p.Arg342Trp	0	5.49327e-06	.	0.553665	Damaging	Damaging	Neutral	Neutral	Neutral	Damaging	Damaging	no	.	.	.	.	no
BD Trio	431.p1	chr19	17645808	C	T	515,11	0.023	28462	716	0	0.0251563	mosaic	UNC13A	ENSG00000130477	missense_variant	c.2222G>A	p.Arg741His	0	4.05232e-06	.	2.98422	Damaging	Damaging	Damaging	.	Damaging	Neutral	Damaging	no	3	.	.	.	no
BD Trio	431.p1	chr20	58853587	C	T	564,14	0.026	16318	392	0	0.0240226	mosaic	GNAS	ENSG00000087460	stop_gained	c.322C>T	p.Gln108*	.	.	.	.	.	.	.	.	Damaging	.	.	yes	3	.	.	.	no
BD Trio	431.p1	chr21	46347518	C	T	126,7	0.059	.	.	.	.	.	PCNT	ENSG00000160299	splice_region_variant&intron_variant	c.1032+6C>T	.	5.7664e-05	5.16977e-05	.	.	.	.	.	.	.	.	.	no	.	.	.	.	no
BD Trio	437.p1	chr16	49637332	G	A	806,10	0.013	37575	575	0	0.0153027	mosaic	ZNF423	ENSG00000102935	missense_variant	c.1820C>T	p.Ser607Leu	9.61344e-06	7.95564e-06	0.0001	1.07047	Damaging	Damaging	Neutral	Damaging	Damaging	Neutral	Damaging	no	.	MONDO:MONDO:0013916,MedGen:C3539071,OMIM:614844	Nephronophthisis_14	Uncertain_significance	no
BD Trio	438.p1	chr16	4786047	C	T	251,10	0.042	11130	392	0	0.0352201	mosaic	SEPT12	ENSG00000140623	stop_gained	c.225G>A	p.Trp75*	.	.	.	.	.	.	.	Neutral	Damaging	.	.	no	.	.	.	.	no
BD Trio	439.p1	chr1	149887637	G	A	761,28	0.036	13690	425	0	0.0310446	mosaic	HIST2H2AB	ENSG00000184270	missense_variant	c.280C>T	p.Leu94Phe	.	.	.	2.21888	Damaging	Damaging	Damaging	Damaging	Damaging	Damaging	Damaging	no	.	.	.	.	yes
BD Trio	441.p1	chr19	13889457	C	T	705,15	0.022	26772	631	0	0.0235694	mosaic	C19orf57	ENSG00000132016	missense_variant	c.1399G>A	p.Glu467Lys	2.8852e-05	2.38789e-05	.	0.110025	Neutral	Neutral	Neutral	Neutral	Neutral	Neutral	Neutral	no	.	.	.	.	no
BD Trio	441.p1	chr2	214954077	G	A	105,10	0.094	15550	956	0	0.0614791	mosaic	ABCA12	ENSG00000144452	missense_variant	c.6424C>T	p.Arg2142Cys	2.89198e-05	2.39529e-05	.	0.745332	Neutral	Damaging	Neutral	Neutral	Damaging	Neutral	Neutral	no	.	.	.	.	no
BD Trio	442.p1	chr9	131069695	G	A	225,12	0.054	94063	6397	0	0.0680076	mosaic	LAMC3	ENSG00000050555	missense_variant	c.2914G>A	p.Ala972Thr	1.56273e-05	2.163e-05	.	0.17432	Damaging	Neutral	Neutral	Neutral	Neutral	Neutral	Neutral	no	.	.	.	.	no
BD Trio	444.p1	chr17	40555227	C	T	619,15	0.025	23360	716	0	0.0306507	mosaic	CCR7	ENSG00000126353	missense_variant	c.652G>A	p.Glu218Lys	.	.	.	0.779126	Neutral	Neutral	Neutral	Neutral	Neutral	Neutral	Neutral	no	.	.	.	.	no
BD Trio	445.p1	chr9	136806640	C	T	448,16	0.036	35128	803	0	0.0228593	mosaic	CCDC183	ENSG00000213213	missense_variant	c.1246C>T	p.Arg416Trp	4.85984e-06	4.01577e-06	.	0.666719	Damaging	Damaging	Damaging	.	Damaging	Damaging	Damaging	no	.	.	.	.	no
BD Trio	446.p1	chr9	87651561	G	A	315,85	0.213	12450	2775	0	0.222892	mosaic	DAPK1	ENSG00000196730	missense_variant	c.1661G>A	p.Arg554Gln	4.84811e-06	4.00699e-06	.	1.30467	Damaging	Damaging	Damaging	Damaging	Damaging	Neutral	Neutral	no	.	.	.	.	yes
BD Trio	448.p1	chr17	35445012	T	C	166,18	0.102	12593	1321	0	0.1049	mosaic	SLFN13	ENSG00000154760	synonymous_variant	c.669A>G	p.Gln223Gln	.	.	.	.	.	.	.	.	.	.	.	no	.	.	.	.	yes
BD Trio	448.p1	chr2	229591625	C	T	391,30	0.072	.	.	.	.	.	DNER	ENSG00000187957	synonymous_variant	c.540G>A	p.Pro180Pro	0.00496897	0.004184	.	.	.	.	.	.	.	.	.	no	3	MedGen:CN517202	not_provided	Benign	no
BD Trio	450.p1	chr16	23189592	G	A	374,15	0.041	37661	1270	0	0.0337219	mosaic	SCNN1G	ENSG00000166828	missense_variant	c.539G>A	p.Arg180Gln	5.76546e-05	5.16911e-05	.	0.385879	Neutral	Damaging	Neutral	Damaging	Damaging	Neutral	Neutral	no	.	MONDO:MONDO:0009917,MedGen:C1449843,OMIM:264350,Orphanet:ORPHA171876|MONDO:MONDO:0020854,MedGen:C4748251,OMIM:618114	Autosomal_recessive_pseudohypoaldosteronism_type_1|Liddle_syndrome_2	Uncertain_significance	no
BD Trio	450.p1	chr20	25675695	G	A	233,8	0.037	.	.	.	.	.	ZNF337	ENSG00000130684	synonymous_variant	c.1593C>T	p.Leu531Leu	2.40258e-05	1.99059e-05	.	.	.	.	.	.	.	.	.	no	.	.	.	.	no
BD Trio	450.p1	chr20	58994149	G	A	351,66	0.159	22568	3589	0	0.15903	mosaic	NELFCD	ENSG00000101158	missense_variant	c.1675G>A	p.Val559Met	9.60975e-06	7.95336e-06	0.0002	1.66466	.	.	.	Damaging	Damaging	.	.	no	.	.	.	.	yes
BD Trio	455.p1	chr17	19413299	G	A	303,10	0.035	33883	1541	0	0.04548	mosaic	RNF112	ENSG00000128482	missense_variant	c.608G>A	p.Arg203Gln	2.44959e-05	2.43061e-05	.	0.686158	Neutral	Damaging	Neutral	.	Neutral	Neutral	Neutral	no	.	.	.	.	no
BD Trio	458.p1	chr19	1623951	C	T	563,14	0.026	.	.	.	.	.	TCF3	ENSG00000071564	splice_region_variant&synonymous_variant	c.636G>A	p.Ser212Ser	4.83676e-06	4.00282e-06	0.0001	.	.	.	.	.	.	.	.	no	.	.	.	.	no
BD Trio	458.p1	chr2	154699289	G	A	589,18	0.03	14099	367	0	0.0260302	mosaic	KCNJ3	ENSG00000162989	missense_variant	c.514G>A	p.Val172Met	.	.	.	2.9144	Damaging	Damaging	Damaging	Damaging	Damaging	Neutral	Damaging	no	.	.	.	.	no
BD Trio	459.p1	chr11	119078037	C	T	480,14	0.03	126768	3814	0	0.0300865	mosaic	VPS11	ENSG00000160695	missense_variant	c.1732C>T	p.Arg578Cys	9.79633e-06	8.08564e-06	.	0.503315	.	Neutral	Neutral	.	.	.	.	no	.	.	.	.	no
BD Trio	459.p1	chr3	33175050	G	A	236149	0.388	12651	5540	1.08641e-44	0.43791	mosaic	SUSD5	ENSG00000173705	missense_variant	c.434C>T	p.Ser145Leu	1.45593e-05	1.20468e-05	0.0004	0.0567459	Damaging	Damaging	Neutral	Damaging	Damaging	Neutral	Damaging	no	.	.	.	.	no
BD Trio	460.p1	chr17	76158504	G	A	327,13	0.041	.	.	.	.	.	RNF157	ENSG00000141576	splice_region_variant&intron_variant	c.1305-3C>T	.	.	.	.	.	.	.	.	.	.	.	.	no	.	.	.	.	no
BD Trio	464.p1	chr1	111319359	C	T	238,10	0.041	30520	1946	0	0.0637615	mosaic	CHIA	ENSG00000134216	structural_interaction_variant	c.1068C>T	.	0.00193642	0.00163912	.	.	.	.	.	.	.	.	.	no	.	MedGen:CN517202	not_provided	Benign	no
BD Trio	464.p1	chr17	82032390	C	T	307,9	0.029	35141	805	0	0.0229077	mosaic	RAC3	ENSG00000169750	structural_interaction_variant	c.39C>T	.	4.84111e-06	8.00826e-06	.	.	.	.	.	.	.	.	.	no	.	.	.	.	no
BD Trio	467.p1	chr3	52517593	G	A	182,38	0.176	17434	3930	0	0.225422	mosaic	STAB1	ENSG00000010327	missense_variant	c.4607G>A	p.Arg1536Gln	0.000164242	0.000175883	.	0.238024	Neutral	Neutral	Neutral	Neutral	Neutral	Neutral	Neutral	no	.	.	.	.	yes
BD Trio	468.p1	chr6	32167405	A	T	241,8	0.036	.	.	.	.	.	EGFL8	ENSG00000241404	synonymous_variant	c.657A>T	p.Arg219Arg	.	.	.	.	.	.	.	.	.	.	.	no	.	.	.	.	no
BD Trio	473.p1	chr4	56603318	C	T	230,24	0.098	.	.	.	.	.	THEGL	ENSG00000249693	missense_variant	c.1393C>T	p.Arg465Cys	3.6632e-05	3.15881e-05	.	.	Damaging	.	.	.	.	Neutral	Damaging	no	.	.	.	.	no
BD Trio	475.p1	chr21	26932168	G	A	181,8	0.047	56651	1381	0	0.0243773	mosaic	ADAMTS5	ENSG00000154736	missense_variant	c.1885C>T	p.Arg629Cys	9.75753e-06	8.08427e-06	.	1.54507	Damaging	Damaging	Damaging	Damaging	Damaging	Damaging	Damaging	no	.	.	.	.	no
BD Trio	475.p1	chr7	149777848	C	T	195,10	0.053	201427	4639	0	0.0230307	mosaic	SSPO	ENSG00000197558	stop_gained	c.736C>T	p.Gln246*	.	.	.	.	.	.	.	.	.	.	.	no	3	.	.	.	no
BD Trio	476.p1	chr1	15942171	C	T	327,33	0.092	11608	808	0	0.0696072	mosaic	ZBTB17	ENSG00000116809	missense_variant	c.2231G>A	p.Arg744Gln	9.61742e-06	7.96185e-06	0.0001	2.52427	Damaging	Damaging	Neutral	Damaging	Damaging	Neutral	Damaging	no	.	.	.	.	no
BD Trio	476.p1	chr2	128268722	C	T	336,16	0.048	.	.	.	.	.	HS6ST1	ENSG00000136720	missense_variant	c.676G>A	p.Glu226Lys	.	.	.	.	Neutral	Damaging	Damaging	Damaging	Damaging	Neutral	Neutral	no	.	.	.	.	no
BD Trio	480.p1	chr11	988679	G	A	527,10	0.02	104137	1731	0	0.0166223	mosaic	AP2A2	ENSG00000183020	missense_variant	c.1262G>A	p.Arg421Gln	.	.	.	1.64526	Damaging	Damaging	Damaging	Damaging	Damaging	Damaging	Damaging	no	.	.	.	.	no
BD Trio	480.p1	chr11	7593189	C	T	284,10	0.037	15868	327	0	0.0206075	mosaic	PPFIBP2	ENSG00000166387	missense_variant	c.337C>T	p.Arg113Cys	1.44157e-05	1.59075e-05	.	0.248913	Damaging	Damaging	Damaging	Damaging	Damaging	Damaging	Damaging	no	.	.	.	.	no
BD Trio	480.p1	chr6	114057475	G	T	220,15	0.067	40030	2771	0	0.0692231	mosaic	HS3ST5	ENSG00000249853	missense_variant	c.823C>A	p.Leu275Met	.	.	.	0.816803	Damaging	Damaging	Damaging	Damaging	Damaging	Damaging	Neutral	no	3	.	.	.	no
BD Trio	484.p1	chr16	84180303	C	T	229,11	0.047	.	.	.	.	.	TAF1C	ENSG00000103168	synonymous_variant	c.1428G>A	p.Pro476Pro	0.000186021	0.00022274	.	.	.	.	.	.	.	.	.	no	3	.	.	.	no
BD Trio	487.p1	chr1	152310973	C	T	1027,20	0.019	42740	983	0	0.0229995	mosaic	FLG	ENSG00000143631	missense_variant	c.3913G>A	p.Gly1305Ser	.	.	.	.	Neutral	Neutral	Neutral	.	Neutral	Neutral	Neutral	no	.	.	.	.	no
BD Trio	498.p1	chr1	176894619	C	G	105,14	0.124	.	.	.	.	.	ASTN1	ENSG00000152092	synonymous_variant	c.2883G>C	p.Leu961Leu	.	.	.	.	.	.	.	.	.	.	.	no	.	.	.	.	no
BD Trio	498.p1	chr4	42549041	C	G	67,11	0.15	15668	2215	0	0.141371	mosaic	ATP8A1	ENSG00000124406	missense_variant	c.1624G>C	p.Glu542Gln	.	.	.	0.530497	Neutral	Neutral	Neutral	Damaging	Damaging	Neutral	Neutral	no	.	.	.	.	no
BD Trio	498.p1	chr6	30712960	C	T	613,48	0.072	67081	3972	0	0.059212	mosaic	MDC1	ENSG00000137337	missense_variant	c.982G>A	p.Asp328Asn	2.9419e-05	2.83907e-05	.	0.442949	Neutral	Damaging	Damaging	Neutral	Neutral	Damaging	Neutral	no	.	.	.	.	no
BD Trio	498.p1	chrX	153704065	G	A	65,7	0.108	19622	743	0	0.0378657	mosaic	BCAP31	ENSG00000185825	missense_variant	c.572C>T	p.Ser191Leu	6.60912e-06	5.46854e-06	.	1.6558	Damaging	Damaging	Damaging	Damaging	Damaging	Neutral	Damaging	no	.	.	.	.	no
BD Trio	499.p1	chr14	67573302	G	A	227,21	0.088	.	.	.	.	.	PLEKHH1	ENSG00000054690	synonymous_variant	c.1755G>A	p.Leu585Leu	0.000145792	0.000128529	.	.	.	.	.	.	.	.	.	no	.	.	.	.	no
BD Trio	501.p1	chr14	104938355	A	T	289,47	0.142	27436	3814	0	0.139014	mosaic	AHNAK2	ENSG00000185567	missense_variant	c.17096T>A	p.Phe5699Tyr	.	.	.	.	Damaging	Damaging	Damaging	.	Neutral	Neutral	Neutral	no	.	.	.	.	no
BD Trio	503.p1	chr14	70732533	ACT	A	266,9	0.036	.	.	.	.	.	MAP3K9	ENSG00000006432	splice_region_variant&intron_variant	c.2872+4_2872+5delAG	.	1.24766e-05	1.52602e-05	.	.	.	.	.	.	.	.	.	no	.	.	.	.	no
BD Trio	504.p1	chr1	55008408	C	T	343,12	0.036	188175	9060	0	0.0481467	mosaic	BSND	ENSG00000162399	missense_variant	c.743C>T	p.Thr248Met	1.923e-05	1.59155e-05	.	0.136945	Neutral	Neutral	Neutral	Neutral	Neutral	Neutral	Damaging	no	.	.	.	.	no
BD Trio	504.p1	chr6	32169964	AC	A	92,21	0.191	8748	2651	2.0423e-305	0.303041	mosaic	AGPAT1	ENSG00000204310	splice_donor_variant&intron_variant	c.679+1delG	.	.	.	.	.	.	.	.	.	.	.	.	no	.	.	.	.	no
BD Trio	508.p1	chr6	150831818	G	T	240,8	0.036	8893	222	0	0.0249635	mosaic	PLEKHG1	ENSG00000120278	missense_variant	c.2707G>T	p.Val903Leu	.	.	.	0.160734	Neutral	Neutral	Neutral	Neutral	Neutral	Neutral	Neutral	no	.	.	.	.	no
BD Trio	509.p1	chr11	128970238	G	A	377,8	0.023	48855	932	0	0.0190769	mosaic	ARHGAP32	ENSG00000134909	missense_variant	c.4933C>T	p.Arg1645Trp	.	.	.	0.582202	Damaging	Damaging	Damaging	Damaging	Damaging	Damaging	Damaging	no	3	.	.	.	no
BD Trio	510.p1	chr6	149946451	C	T	1140,23	0.021	.	.	.	.	.	ULBP2	ENSG00000131015	synonymous_variant	c.429C>T	p.Phe143Phe	3.36322e-05	3.97624e-05	.	.	.	.	.	.	.	.	.	no	.	MedGen:CN517202	not_provided	Likely_benign	no
BD Trio	511.p1	chr12	6646793	C	T	182,60	0.25	54289	10554	0	0.194404	mosaic	ACRBP	ENSG00000111644	splice_donor_variant&intron_variant	c.262+1G>A	.	.	.	.	.	.	.	.	.	Damaging	.	.	no	.	.	.	.	no
BD Trio	511.p1	chr6	26225433	G	T	524,18	0.033	.	.	.	.	.	HIST1H3E	ENSG00000274750	synonymous_variant	c.279G>T	p.Leu93Leu	.	.	.	.	.	.	.	.	.	.	.	no	.	.	.	.	no
BD Trio	512.p1	chr4	88056143	C	T	319,11	0.036	14943	284	0	0.0190056	mosaic	PKD2	ENSG00000118762	stop_gained	c.1774C>T	p.Arg592*	.	.	.	.	.	.	.	Damaging	Damaging	.	.	no	.	Human_Phenotype_Ontology:HP:0000113,Human_Phenotype_Ontology:HP:0004716,Human_Phenotype_Ontology:HP:0004739,Human_Phenotype_Ontology:HP:0004740,Human_Phenotype_Ontology:HP:0008645,Human_Phenotype_Ontology:HP:0008673,Human_Phenotype_Ontology:HP:0008699,MONDO:MONDO:0020642,MedGen:C0022680,OMIM:PS173900|MONDO:MONDO:0004691,MedGen:C0085413,Orphanet:ORPHA730|MONDO:MONDO:0013131,MedGen:C2751306,OMIM:61…	Polycystic_kidney_disease|Autosomal_dominant_polycystic_kidney_disease|Polycystic_kidney_disease_2	Pathogenic	no
BD Trio	512.p1	chr7	82952699	T	C	314,16	0.049	26281	1519	0	0.0577984	mosaic	PCLO	ENSG00000186472	missense_variant	c.8254A>G	p.Met2752Val	.	.	.	0.0367786	Neutral	Neutral	Neutral	.	Neutral	.	Neutral	no	.	.	.	.	no
BD Trio	513.p1	chr11	7070409	G	A	150,16	0.101	.	.	.	.	.	NLRP14	ENSG00000158077	synonymous_variant	c.3099G>A	p.Lys1033Lys	1.44236e-05	1.19385e-05	.	.	.	.	.	.	.	.	.	no	.	.	.	.	no
BD Trio	515.p1	chr3	184572725	C	A	492,21	0.042	41614	1626	0	0.0390734	mosaic	EPHB3	ENSG00000182580	stop_gained	c.405C>A	p.Tyr135*	.	.	.	.	.	.	.	Damaging	Damaging	.	.	no	.	.	.	.	no
BD Trio	517.p1	chr17	5553508	G	A	398,9	0.024	.	.	.	.	.	NLRP1	ENSG00000091592	synonymous_variant	c.2406C>T	p.Ser802Ser	0.00352854	0.00304791	.	.	.	.	.	.	.	.	.	no	.	MedGen:CN517202	not_provided	Benign	no
BD Trio	519.p1	chr12	133203659	A	G	77,13	0.152	24266	3017	0	0.12433	mosaic	ZNF268	ENSG00000090612	missense_variant	c.1973A>G	p.His658Arg	1.47128e-05	1.22549e-05	.	0.21082	Damaging	Damaging	Damaging	.	Damaging	Damaging	Damaging	no	.	.	.	.	no
BD Trio	521.p1	chr11	1194555	C	T	461,11	0.025	.	.	.	.	.	MUC5AC	ENSG00000215182	synonymous_variant	c.15075C>T	p.Gly5025Gly	1.62431e-05	1.76532e-05	.	.	.	.	.	.	.	.	.	no	.	.	.	.	no
BD Trio	521.p1	chr2	179769536	C	T	109,27	0.203	31829	5868	0	0.18436	mosaic	ZNF385B	ENSG00000144331	missense_variant	c.220G>A	p.Ala74Thr	2.89701e-05	2.79763e-05	.	0.194971	.	Neutral	Neutral	Neutral	Neutral	Neutral	.	no	3	.	.	.	no
BD Trio	523.p1	chr8	6821879	G	A	434,9	0.022	178452	2270	0	0.0127205	mosaic	XKR5	ENSG00000275591	missense_variant	c.797C>T	p.Thr266Met	3.41757e-05	2.82504e-05	.	.	.	Neutral	Neutral	.	.	.	.	no	.	.	.	.	no
BD Trio	524.p1	chr7	139079470	C	T	269,18	0.065	20483	1178	0	0.0575111	mosaic	ZC3HAV1	ENSG00000105939	missense_variant	c.1471G>A	p.Gly491Ser	9.61548e-06	7.96362e-06	.	0.351084	Damaging,Neutral	Neutral	Neutral	Neutral	Neutral,Neutral	Neutral	Neutral,Neutral	no	.	.	.	.	no
BD Trio	525.p1	chr3	45007515	G	A	626,12	0.02	.	.	.	.	.	EXOSC7	ENSG00000075914	synonymous_variant	c.711G>A	p.Thr237Thr	4.81232e-06	3.99128e-06	.	.	.	.	.	.	.	.	.	no	.	.	.	.	no
BD Trio	526.p1	chr9	127525098	G	A	451,15	0.034	.	.	.	.	.	FAM129B	ENSG00000136830	synonymous_variant	c.381C>T	p.Ser127Ser	4.80589e-05	4.37532e-05	.	.	.	.	.	.	.	.	.	no	.	.	.	.	no
BD Trio	530.p1	chr5	151479351	A	C	227,16	0.067	48118	3448	0	0.0716572	mosaic	SLC36A1	ENSG00000123643	missense_variant	c.1021A>C	p.Ile341Leu	.	.	.	0.294997	Neutral	Neutral	Neutral	Neutral	Neutral	Neutral	Neutral	no	.	.	.	.	no
BD Trio	532.p1	chr16	2930454	C	T	195,12	0.062	24455	1052	0	0.0430178	mosaic	FLYWCH1	ENSG00000059122	missense_variant	c.370C>T	p.Arg124Cys	0	1.6494e-05	.	.	Damaging	Damaging	Damaging	.	Damaging	Neutral	Damaging	no	.	.	.	.	no
BD Trio	534.p1	chr19	6375485	C	T	323,18	0.055	.	.	.	.	.	PSPN	ENSG00000125650	missense_variant	c.365G>A	p.Arg122His	2.28557e-05	1.94507e-05	0.0002	1.08551	Damaging	Damaging	Damaging	Neutral	Damaging	Damaging	Neutral	no	.	.	.	.	no
BD Trio	534.p1	chr3	47007661	C	T	498,34	0.065	22143	1527	0	0.0689608	mosaic	NBEAL2	ENSG00000160796	missense_variant	c.7471C>T	p.Arg2491Cys	.	.	.	1.18121	Damaging	Damaging	Neutral	Neutral	Damaging	Neutral	Damaging,Neutral	no	.	.	.	.	no
BD Trio	536.p1	chr17	28634899	C	A	190,25	0.116	.	.	.	.	.	KIAA0100	ENSG00000007202	synonymous_variant	c.2688G>T	p.Leu896Leu	.	.	.	.	.	.	.	.	.	.	.	no	.	.	.	.	no
BD Trio	537.p1	chr1	237270532	C	T	137,28	0.174	.	.	.	.	.	RYR2	ENSG00000198626	synonymous_variant	c.84C>T	p.Ile28Ile	.	.	.	.	.	.	.	.	.	.	.	no	.	.	.	.	no
BD Trio	537.p1	chr12	132730004	G	A	192,10	0.054	151541	6337	0	0.0418171	mosaic	ANKLE2	ENSG00000176915	missense_variant	c.2158C>T	p.Arg720Cys	0.000126433	0.000104454	.	0.129304	Neutral	Neutral	Neutral	Neutral	Neutral	Neutral	Neutral	no	.	.	.	.	no
BD Trio	537.p1	chr14	81277035	C	T	400,11	0.029	28645	780	0	0.0272299	mosaic	STON2	ENSG00000140022	missense_variant	c.2276G>A	p.Arg759Gln	2.88281e-05	2.78341e-05	.	0.36433	Damaging	Damaging	Neutral	Neutral	Damaging	Damaging	Damaging	no	.	.	.	.	no
BD Trio	537.p1	chr21	46126066	G	A	937,12	0.014	49811	389	0	0.00780952	mosaic	COL6A2	ENSG00000142173	missense_variant	c.2251G>A	p.Asp751Asn	3.37343e-05	2.79065e-05	.	0.312395	Neutral	Neutral	Neutral	Neutral	Neutral	Neutral	Neutral	no	.	MONDO:MONDO:0009681,MedGen:CN033863,OMIM:254090|MONDO:MONDO:0009714,MedGen:C1850671,OMIM:255600,Orphanet:ORPHA289380|MONDO:MONDO:0024530,MedGen:CN029274,OMIM:158810|MedGen:CN517202	Ullrich_congenital_muscular_dystrophy_1|Myosclerosis,_autosomal_recessive|Bethlem_myopathy_1|not_provided	Uncertain_significance	no
BD Trio	538.p1	chr12	131845362	C	T	610,10	0.018	32985	654	0	0.0198272	mosaic	MMP17	ENSG00000198598	missense_variant	c.1117C>T	p.Arg373Cys	5.09892e-06	4.20645e-06	.	0.90458	Damaging	Damaging	Damaging	Damaging	Damaging	Damaging	Damaging	no	.	.	.	.	no
BD, Non-trio	540.p1	chr14	99176061	G	A	190,9	0.05	29306	810	0	0.0276394	mosaic	BCL11B	ENSG00000127152	missense_variant	c.775C>T	p.Leu259Phe	.	.	.	2.60485	Damaging	Damaging	Damaging	Damaging	Damaging	Neutral	Neutral	yes	na	.	.	.	no
BD, Non-trio	572.p1	chr17	61984807	CAT	CAATGAATATGAAAATCCCAATG	281,7	0.027	25259	355	0	0.0140544	mosaic	MED13	ENSG00000108510	frameshift_variant	c.2533delinsCATTGGGATTTTCATATTCAT	p.Met845Hisfs*13	.	.	.	.	.	.	.	.	.	.	.	no	1	.	.	.	no
BD, Non-trio	573.p1	chr19	13135277	C	T	445120	0.213	22766	7221	0	0.317184	mosaic	NACC1	ENSG00000160877	missense_variant	c.70C>T	p.Arg24Trp	.	.	.	2.45933	Damaging	Damaging	Damaging	Damaging	Damaging	Damaging	Damaging	yes	1	.	.	.	no
BD, Non-trio	574.p1	chr13	114324952	G	A	395,37	0.088	29742	3442	0	0.115729	mosaic	CHAMP1	ENSG00000198824	stop_gained	c.1110G>A	p.Trp370*	.	.	.	.	.	.	.	Damaging	Damaging	.	.	yes	1	.	.	.	no
Control (trio-based)*	116.s1	chr2	168932439	A	G	155,31	0.17	.	.	.	.	.	ABCB11	ENSG00000073734	missense_variant	c.3151T>C	p.Phe1051Leu	.	.	.	0.171171	Neutral	Neutral	Neutral	Neutral	Damaging	Neutral	Neutral	no	.	.	.	.	no
Control (trio-based)*	119.s2	chr16	3595626	C	T	307,21	0.067	.	.	.	.	.	SLX4	ENSG00000188827	synonymous_variant	c.1992G>A	p.Pro664Pro	1.44612e-05	1.19645e-05	0.0001	.	.	.	.	.	.	.	.	no	.	MONDO:MONDO:0019391,MedGen:C0015625,OMIM:PS227650,Orphanet:ORPHA84,SNOMED_CT:30575002	Fanconi_anemia	Likely_benign	no
Control (trio-based)*	408.s1	chr19	45499161	C	T	275,13	0.048	190353	7387	0	0.0388068	mosaic	PPM1N	ENSG00000213889	missense_variant	c.689C>T	p.Ser230Leu	.	.	.	0.771541	Damaging	Damaging	Damaging	.	Damaging	Damaging	Damaging	no	.	.	.	.	no
Control (trio-based)*	519.s2	chr4	122271164	G	A	245,7	0.031	233653	2214	0	0.00947559	mosaic	KIAA1109	ENSG00000138688	missense_variant	c.7640G>A	p.Arg2547Gln	.	.	.	1.70388	Neutral	Damaging	Damaging	Damaging	Damaging	Neutral	Neutral	no	.	.	.	.	no
Control (exploratory)	587.ctrl	chr12	57184097	G	A	186,11	0.06	709578	54390	0	0.0766512	mosaic	LRP1	ENSG00000123384	stop_gained	c.5942G>A	p.Trp1981*	.	.	.	.	.	.	.	Damaging	Damaging	.	.	no	2	.	.	.	no
* The trio-based mDNVs in control samples are listed for reference (not used in the main text)

## Sheet: TableS5
Table S5. The single nucleotide germline de novo variants (gDNVs) in the trio-based BD probands (N = 190)
Source	Sample ID	CHROM	POS	REF	ALT	GENE	ENSGID	SO	cDNA	Protein	gnomAD.non_neuro_AF	gnomAD.AF	ToMMo.AF	ExAC.MPC	SIFT_pred	Polyphen2_HDIV_pred	Polyphen2_HVAR_pred	LRT_pred	MutationTaster_pred	MutationAssessor_pred	PROVEAN_pred
Nishioka 2021	108.p1	chr11	34165264	C	T	ABTB2	ENSG00000166016	synonymous_variant	c.1848G>A	p.Ala616Ala	0.000106351	0.000161168	0.0002	.	.	.	.	.	.	.	.
Nishioka 2021	111.p1	chr11	6632544	C	T	DCHS1	ENSG00000166341	missense_variant	c.2968G>A	p.Asp990Asn	.	.	.	0.408124	Damaging	Damaging	Damaging	Neutral	Damaging	Damaging	Damaging
Nishioka 2021	114.p1	chr2	73844882	A	G	STAMBP	ENSG00000124356	synonymous_variant	c.273A>G	p.Thr91Thr	4.81668e-06	3.98626e-06	.	.	.	.	.	.	.	.	.
Nishioka 2021	115.p1	chr3	197770229	G	A	FYTTD1	ENSG00000122068	missense_variant	c.482G>A	p.Ser161Asn	.	.	.	0.166543	Neutral	Neutral	Neutral	Neutral	Neutral	Neutral	Neutral
Nishioka 2021	116.p1	chr16	18809639	T	C	SMG1	ENSG00000157106	missense_variant	c.10916A>G	p.Tyr3639Cys	0.000306886	0.000271082	.	0.790323	Damaging	Neutral	Neutral	Neutral	Damaging	Neutral	Damaging
Nishioka 2021	116.p1	chr18	67512357	C	T	DSEL	ENSG00000171451	missense_variant	c.2282G>A	p.Gly761Asp	.	.	.	0.665748	Damaging	.	.	U	Damaging	.	Neutral
Nishioka 2021	117.p1	chr12	53171393	C	T	CSAD	ENSG00000139631	missense_variant	c.581G>A	p.Arg194His	.	.	.	0.180647	Neutral	Neutral	Neutral	Damaging	Damaging	Neutral	Neutral
Nishioka 2021	118.p1	chr14	23393730	T	A	MYH6	ENSG00000197616	missense_variant	c.2864A>T	p.Asp955Val	.	.	.	1.35726	Damaging	Damaging	Damaging	.	Damaging	Damaging	Damaging
Nishioka 2021	118.p1	chr9	101579220	C	T	GRIN3A	ENSG00000198785	synonymous_variant	c.2907G>A	p.Leu969Leu	4.80672e-06	3.97966e-06	.	.	.	.	.	.	.	.	.
Nishioka 2021	119.p1	chr11	124923890	T	C	HEPACAM	ENSG00000165478	missense_variant	c.548A>G	p.Asp183Gly	.	.	.	0.407681	Neutral	Neutral	Neutral	Damaging	Damaging	Neutral	Neutral
Nishioka 2021	120.p1	chr12	71584527	C	T	LGR5	ENSG00000139292	synonymous_variant	c.2517C>T	p.Tyr839Tyr	0.000148965	0.000155114	0.0001	.	.	.	.	.	.	.	.
Nishioka 2021	120.p1	chrX	74591951	G	A	RLIM	ENSG00000131263	missense_variant	c.1364C>T	p.Ser455Phe	1.3223e-05	1.09389e-05	.	0.815226	Neutral	Neutral	Neutral	Neutral	Damaging	Damaging	Neutral
Nishioka 2021	121.p1	chr10	27170749	C	T	MASTL	ENSG00000120539	missense_variant	c.1790C>T	p.Ser597Phe	.	.	.	0.12605	Neutral	Neutral	Neutral	Neutral	Neutral	Neutral	Neutral
Nishioka 2021	122.p1	chr18	60372195	A	G	MC4R	ENSG00000166603	missense_variant	c.155T>C	p.Val52Ala	.	.	.	0.100061	Damaging	Neutral	Neutral	Damaging	Damaging	Neutral	Neutral
Nishioka 2021	123.p1	chr11	6270759	A	G	CCKBR	ENSG00000110148	missense_variant	c.767A>G	p.Asp256Gly	.	.	.	0.453146	Neutral	Neutral	Neutral	Neutral	Neutral	Neutral	Neutral
Nishioka 2021	123.p1	chr13	32326116	A	G	BRCA2	ENSG00000139618	synonymous_variant	c.441A>G	p.Gln147Gln	4.33209e-05	3.58597e-05	.	.	.	.	.	.	.	.	.
Nishioka 2021	123.p1	chr22	21635217	G	C	CCDC116	ENSG00000161180	missense_variant	c.1154G>C	p.Gly385Ala	5.1369e-06	4.20578e-06	.	0.344969	Damaging	.	.	Neutral	Neutral	Neutral	Damaging
Nishioka 2021	123.p1	chr8	138152076	T	A	FAM135B	ENSG00000147724	missense_variant	c.2399A>T	p.Asp800Val	.	.	.	0.0895986	Damaging	Neutral	Neutral	Neutral	Neutral	Neutral	Neutral
Nishioka 2021	123.p1	chr9	35403600	G	A	UNC13B	ENSG00000198722	splice_donor_variant&intron_variant	c.12737+1G>A		.	.	.	.	.	.	.	.	Damaging	.	.
Nishioka 2021	124.p1	chr22	38843758	C	T	NPTXR	ENSG00000221890	missense_variant	c.101G>A	p.Arg34Gln	.	.	.	.	Neutral	Neutral	Neutral	.	.	Neutral	Neutral
Nishioka 2021	127.p1	chr4	186256037	C	T	KLKB1	ENSG00000164344	missense_variant	c.1676C>T	p.Thr559Ile	.	.	.	0.302583	Neutral	.	.	Neutral	Neutral	.	Neutral
Nishioka 2021	128.p1	chr15	41511936	G	A	LTK	ENSG00000062524	missense_variant	c.538C>T	p.Leu180Phe	.	.	.	0.57435	Neutral	Damaging	Damaging	U	Damaging	Damaging	Neutral
Nishioka 2021	130.p1	chr15	51536663	A	G	DMXL2	ENSG00000104093	missense_variant	c.1817T>C	p.Leu606Ser	.	.	.	0.308829	Damaging	Neutral	Neutral	Neutral	Neutral	Neutral	Neutral
Nishioka 2021	132.p1	chr1	62819231	C	A	ATG4C	ENSG00000125703	synonymous_variant	c.621C>A	p.Ser207Ser	.	.	.	.	.	.	.	.	.	.	.
Nishioka 2021	133.p1	chr9	136369851	C	T	CARD9	ENSG00000187796	missense_variant	c.976G>A	p.Glu326Lys	4.8452e-06	4.00609e-06	0.0001	0.202694	Damaging	Damaging	Neutral	Damaging	Damaging	Damaging	Damaging
Nishioka 2021	135.p1	chr12	121253449	G	A	CAMKK2	ENSG00000110931	missense_variant	c.931C>T	p.Arg311Cys	4.80469e-06	3.97643e-06	.	1.33304	Damaging	Damaging	Damaging	Damaging	Damaging	Damaging	Damaging
Nishioka 2021	135.p1	chr4	67822461	C	T	TMPRSS11D	ENSG00000153802	missense_variant	c.1133G>A	p.Arg378Gln	2.90974e-05	2.40597e-05	.	0.511025	Damaging	Damaging	Damaging	Damaging	Neutral	Neutral	Damaging
Nishioka 2021	201.p1	chr16	2175397	G	A	TRAF7	ENSG00000131653	missense_variant	c.1483G>A	p.Gly495Ser	1.92413e-05	1.59236e-05	0.0004	2.17209	Damaging	Damaging	Damaging	Damaging	Damaging	Damaging	Damaging
Nishioka 2021	201.p1	chr8	143923612	T	C	PLEC	ENSG00000178209	missense_variant	c.6728A>G	p.Gln2243Arg	1.68322e-05	1.40745e-05	0.0018	.	Neutral	Neutral	Neutral	Neutral	Neutral	Neutral	Neutral
Nishioka 2021	204.p1	chr8	143922590	G	A	PLEC	ENSG00000178209	missense_variant	c.7750C>T	p.Arg2584Cys	0.000497474	0.00045158	.	.	Damaging	Damaging	Neutral	U	Neutral	Neutral	Neutral
Nishioka 2021	205.p1	chr1	109738165	G	A	GSTM3	ENSG00000134202	stop_gained	c.298C>T	p.Arg100*	.	.	0.0002	.	.	.	.	Damaging	Damaging	.	.
Nishioka 2021	205.p1	chr7	41977641	C	T	GLI3	ENSG00000106571	missense_variant	c.1729G>A	p.Val577Ile	0	1.19295e-05	.	1.89015	Damaging	Damaging	Neutral	Damaging	Damaging	Neutral	Neutral
Nishioka 2021	208.p1	chr14	23042563	G	A	PSMB11	ENSG00000222028	missense_variant	c.338G>A	p.Arg113Gln	7.76187e-05	8.82797e-05	0.0001	0.648346	Damaging	Damaging	Neutral	Damaging	Damaging	Damaging	Damaging
Nishioka 2021	209.p1	chr2	224797885	A	G	DOCK10	ENSG00000135905	missense_variant	c.4591T>C	p.Ser1531Pro	.	.	.	0.750166	Damaging	Damaging	Damaging	Damaging	Damaging	Damaging	Damaging
Nishioka 2021	209.p1	chr2	224797890	T	C	DOCK10	ENSG00000135905	missense_variant	c.4586A>G	p.Asn1529Ser	4.36927e-05	4.01587e-05	.	0.123788	Damaging	Neutral	Neutral	Damaging	Damaging	Neutral	Neutral
Nishioka 2021	212.p1	chr14	105491652	G	A	C14orf80	ENSG00000185347	missense_variant	c.178G>A	p.Val60Met	.	.	.	0.0403555	Damaging	Damaging	Damaging	Neutral	Neutral	.	Neutral
Nishioka 2021	213.p1	chr1	43984989	G	A	B4GALT2	ENSG00000117411	missense_variant	c.761G>A	p.Arg254His	4.82407e-06	1.19793e-05	.	1.73148	Neutral	Damaging	Neutral	Damaging	Damaging	Damaging	Neutral
Nishioka 2021	213.p1	chr6	7182040	C	G	RREB1	ENSG00000124782	synonymous_variant	c.129C>G	p.Pro43Pro	.	.	.	.	.	.	.	.	.	.	.
Nishioka 2021	214.p1	chr20	13877551	C	T	SEL1L2	ENSG00000101251	missense_variant	c.995G>A	p.Gly332Glu	2.42693e-05	2.00623e-05	.	0.487664	Damaging	Damaging	Damaging	Damaging	Damaging	Damaging	Damaging
Nishioka 2021	215.p1	chr10	71734322	C	G	CDH23	ENSG00000107736	missense_variant	c.4202C>G	p.Pro1401Arg	.	.	.	.	.	Neutral	Neutral	Damaging	Damaging	Neutral	.
Nishioka 2021	215.p1	chr14	74101187	G	C	LIN52	ENSG00000205659	missense_variant	c.244G>C	p.Glu82Gln	.	.	.	0.518997	Neutral	Damaging	Neutral	Damaging	Damaging	Damaging	Neutral
Nishioka 2021	215.p1	chr2	55317729	C	T	CCDC88A	ENSG00000115355	missense_variant	c.3437G>A	p.Arg1146Gln	.	.	.	0.29942	Neutral	Neutral	Neutral	U	Damaging	Neutral	Neutral
Nishioka 2021	217.p1	chr13	20862734	A	T	XPO4	ENSG00000132953	stop_gained	c.300T>A	p.Tyr100*	.	.	.	.	.	.	.	Damaging	Damaging	.	.
Nishioka 2021	219.p1	chr1	33093383	C	T	AZIN2	ENSG00000142920	missense_variant	c.554C>T	p.Ala185Val	1.92337e-05	1.5919e-05	.	0.345537	Damaging	Damaging	Damaging	Damaging	Damaging	.	Damaging
Nishioka 2021	221.p1	chr17	38466283	G	A	ARHGAP23	ENSG00000275832	synonymous_variant	c.600G>A	p.Arg200Arg	.	.	.	.	.	.	.	.	.	.	.
Nishioka 2021	221.p1	chr17	63812103	A	T	DDX42	ENSG00000198231	missense_variant	c.1570A>T	p.Asn524Tyr	.	.	.	1.90044	Damaging	Neutral	Neutral	Damaging	Damaging	Neutral	Damaging
Nishioka 2021	223.p1	chr7	151238225	C	T	CHPF2	ENSG00000033100	synonymous_variant	c.1863C>T	p.Val621Val	.	.	.	.	.	.	.	.	.	.	.
Nishioka 2021	301.p1	chr5	16704621	G	A	MYO10	ENSG00000145555	missense_variant	c.2267C>T	p.Ala756Val	4.85508e-06	4.01342e-06	.	0.726127	Neutral	Damaging	Neutral	.	Damaging	Neutral	Neutral
Nishioka 2021	303.p1	chr12	62546923	G	A	MON2	ENSG00000061987	synonymous_variant	c.2604G>A	p.Pro868Pro	1.45142e-05	1.60308e-05	.	.	.	.	.	.	.	.	.
Nishioka 2021	311.p1	chr1	11836061	C	T	CLCN6	ENSG00000011021	missense_variant	c.1888C>T	p.His630Tyr	.	.	0.0001	0.477153	Neutral	Neutral	Neutral	Damaging	Damaging	Neutral	Damaging
Nishioka 2021	311.p1	chr11	58203448	T	G	OR1S2	ENSG00000197887	missense_variant	c.734A>C	p.Gln245Pro	.	.	.	0.00684042	Neutral	Neutral	Neutral	Neutral	Neutral	Damaging	Neutral
Nishioka 2021	311.p1	chr2	135833151	G	A	LCT	ENSG00000115850	missense_variant	c.680C>T	p.Pro227Leu	9.60919e-06	7.95254e-06	.	0.234523	Neutral	Neutral	Neutral	Neutral	Neutral	Neutral	Neutral
Nishioka 2021	311.p1	chr22	20982435	T	C	LZTR1	ENSG00000099949	missense_variant	c.64T>C	p.Ser22Pro	.	.	.	0.837699	Neutral	Neutral	Neutral	Damaging	Damaging	Neutral	Neutral
Nishioka 2021	312.p1	chr19	54455526	C	T	LENG8	ENSG00000167615	synonymous_variant	c.984C>T	p.Gly328Gly	.	.	.	.	.	.	.	.	.	.	.
Nishioka 2021	313.p1	chr2	25742105	T	C	ASXL2	ENSG00000143970	missense_variant	c.4232A>G	p.Lys1411Arg	.	.	.	0.532402	Damaging	Damaging	Neutral	Damaging	Damaging	Damaging	Neutral
Nishioka 2021	314.p1	chr7	22122411	C	T	RAPGEF5	ENSG00000136237	missense_variant	c.2188G>A	p.Val730Met	.	.	.	0.179569	Damaging	Neutral	Neutral	U	Neutral	Neutral	Neutral
Nishioka 2021	316.p1	chr15	43800769	T	C	HYPK	ENSG00000242028	synonymous_variant	c.171T>C	p.Ser57Ser	.	.	.	.	.	.	.	.	.	.	.
Nishioka 2021	316.p1	chr17	11834761	A	G	DNAH9	ENSG00000007174	missense_variant	c.9370A>G	p.Met3124Val	.	.	.	0.0883709	Neutral	Neutral	Neutral	Neutral	Neutral	Neutral	Neutral
Nishioka 2021	317.p1	chr10	5883015	A	G	ANKRD16	ENSG00000134461	synonymous_variant	c.840T>C	p.Tyr280Tyr	.	.	.	.	.	.	.	.	.	.	.
Nishioka 2021	317.p1	chr4	55860470	G	C	EXOC1	ENSG00000090989	missense_variant	c.184G>C	p.Asp62His	.	.	.	0.740667	Damaging	Damaging	Damaging	Damaging	Damaging	Neutral	Neutral
Nishioka 2021	319.p1	chr15	67236645	G	A	AAGAB	ENSG00000103591	synonymous_variant	c.249C>T	p.Tyr83Tyr	.	.	.	.	.	.	.	.	.	.	.
Nishioka 2021	319.p1	chr18	28003092	C	T	CDH2	ENSG00000170558	missense_variant	c.925G>A	p.Val309Met	6.72753e-05	6.36507e-05	.	0.300068	Damaging	Neutral	Neutral	Damaging	Neutral	Neutral	Neutral
Nishioka 2021	319.p1	chr22	39231756	G	A	PDGFB	ENSG00000100311	missense_variant	c.322C>T	p.Arg108Trp	.	.	.	1.21577	Damaging	Damaging	Damaging	Damaging	Damaging	Damaging	Damaging
Nishioka 2021	321.p1	chr1	165355491	C	G	LMX1A	ENSG00000162761	synonymous_variant	c.69G>C	p.Ser23Ser	.	.	.	.	.	.	.	.	.	.	.
Nishioka 2021	321.p1	chr1	209625789	C	T	LAMB3	ENSG00000196878	missense_variant	c.1835G>A	p.Gly612Glu	.	.	.	0.445016	Damaging	Neutral	Neutral	Neutral	Neutral	Damaging	Neutral
Nishioka 2021	321.p1	chr19	16514553	C	G	C19orf44	ENSG00000105072	missense_variant	c.1792C>G	p.Leu598Val	.	.	.	0.606989	Damaging	Damaging	Damaging	Damaging	Damaging	Damaging	Neutral
Nishioka 2021	321.p1	chr20	62323833	C	T	LAMA5	ENSG00000130702	missense_variant	c.5792G>A	p.Arg1931Gln	4.48029e-05	3.71677e-05	.	.	Neutral	Neutral	Neutral	U	Neutral	Neutral	Neutral
Nishioka 2021	321.p1	chr6	151348787	C	T	AKAP12	ENSG00000131016	synonymous_variant	c.396C>T	p.His132His	2.88309e-05	2.3862e-05	0.0001	.	.	.	.	.	.	.	.
Nishioka 2021	401.p1	chr1	183135112	G	A	LAMC1	ENSG00000135862	missense_variant	c.4070G>A	p.Arg1357Gln	2.88556e-05	2.38874e-05	.	0.100186	Neutral	Neutral	Neutral	Neutral	Neutral	Neutral	Neutral
Nishioka 2021	404.p1	chr17	1730890	G	A	WDR81	ENSG00000167716	missense_variant	c.3911G>A	p.Arg1304His	7.74046e-05	8.09435e-05	.	0.485256	Neutral	.	.	Neutral	Damaging	Neutral	Neutral
Nishioka 2021	404.p1	chr19	56088246	G	A	ZNF787	ENSG00000142409	missense_variant	c.926C>T	p.Ala309Val	.	.	0.0001	1.03705	.	Neutral	Neutral	.	Neutral	Neutral	.
Nishioka 2021	405.p1	chr11	93784568	G	A	MED17	ENSG00000042429	missense_variant	c.55G>A	p.Val19Ile	4.91299e-06	4.06108e-06	0.0001	0.432108	Neutral	Neutral	Neutral	Damaging	Damaging	Neutral	Neutral
Nishioka 2021	405.p1	chr6	19838622	C	T	ID4	ENSG00000172201	synonymous_variant	c.480C>T	p.Cys160Cys	4.82509e-06	3.99616e-06	.	.	.	.	.	.	.	.	.
Nishioka 2021	406.p1	chr16	58040609	A	G	MMP15	ENSG00000102996	missense_variant	c.821A>G	p.Asn274Ser	9.61261e-05	8.75051e-05	.	0.314993	Neutral	Neutral	Neutral	Neutral	Neutral	Neutral	Neutral
Nishioka 2021	409.p1	chr14	67562743	G	A	PLEKHH1	ENSG00000054690	missense_variant	c.1112G>A	p.Arg371Gln	9.74725e-06	2.01411e-05	.	0.22402	Neutral	Neutral	Neutral	Neutral	Neutral	Neutral	Neutral
Nishioka 2021	409.p1	chr2	79026726	G	A	REG3G	ENSG00000143954	synonymous_variant	c.90G>A	p.Gln30Gln	0.000110808	0.000111866	.	.	.	.	.	.	.	.	.
Nishioka 2021	409.p1	chr9	34649031	A	G	GALT	ENSG00000213930	missense_variant	c.854A>G	p.Lys285Arg	.	.	.	0.974634	Neutral	Neutral	Neutral	U	Damaging	Neutral	Neutral
Nishioka 2021	410.p1	chr14	20395871	G	A	TEP1	ENSG00000129566	missense_variant	c.1738C>T	p.Leu580Phe	.	.	.	0.55724	Damaging	Damaging	Damaging	Neutral	Neutral	Damaging	Neutral
Nishioka 2021	410.p1	chr4	121329315	T	C	QRFPR	ENSG00000186867	splice_region_variant&stop_retained_variant	c.1295A>G	p.Ter432Ter	.	.	.	.	.	.	.	.	.	.	.
Nishioka 2021	410.p1	chr5	141175073	C	G	PCDHB7	ENSG00000113212	missense_variant	c.2238C>G	p.Ser746Arg	.	.	0.0001	0.180941	Damaging	Neutral	Neutral	.	Neutral	Damaging	Damaging
Nishioka 2021	414.p1	chr17	39462792	T	G	CDK12	ENSG00000167258	missense_variant	c.721T>G	p.Ser241Ala	.	.	.	0.278211	Damaging	Neutral	Damaging	Damaging	Damaging	Neutral	Neutral
Nishioka 2021	415.p1	chr13	40940934	C	T	ELF1	ENSG00000120690	missense_variant	c.1243G>A	p.Val415Ile	0.000516394	0.000444476	.	0.132042	Neutral	Neutral	Neutral	Neutral	Neutral	Neutral	Neutral
Nishioka 2021	415.p1	chr6	89753512	C	T	MDN1	ENSG00000112159	splice_region_variant&synonymous_variant	c.3075G>A	p.Gln1025Gln	0	3.98419e-06	.	.	.	.	.	.	.	.	.
Nishioka 2021	418.p1	chr11	279872	G	A	NLRP6	ENSG00000174885	missense_variant&splice_region_variant	c.349G>A	p.Glu117Lys	.	.	.	.	Neutral	Neutral	Neutral	.	Neutral	.	Neutral
Nishioka 2021	418.p1	chr15	90067447	C	T	ZNF710	ENSG00000140548	missense_variant	c.310C>T	p.Arg104Trp	4.98793e-06	4.14628e-06	.	1.61037	Damaging	Damaging	Damaging	Neutral	Damaging	Neutral	Neutral
Nishioka 2021	419.p1	chr1	29255407	G	C	PTPRU	ENSG00000060656	splice_donor_variant&intron_variant	c.205+1G>C		.	.	.	.	.	.	.	.	Damaging	.	.
Nishioka 2021	419.p1	chr10	132203895	G	A	DPYSL4	ENSG00000151640	missense_variant	c.1595G>A	p.Arg532His	9.65838e-06	1.19986e-05	.	1.07636	Damaging	Damaging	Damaging	Damaging	Damaging	Damaging	Damaging
Nishioka 2021	420.p1	chr2	6890299	T	C	RSAD2	ENSG00000134321	missense_variant	c.862T>C	p.Cys288Arg	.	.	.	0.472745	Damaging	Damaging	Neutral	Damaging	Damaging	Damaging	Damaging
Nishioka 2021	421.p1	chr17	64500619	G	A	DDX5	ENSG00000108654	synonymous_variant	c.1371C>T	p.Ile457Ile	4.80547e-06	3.97738e-06	.	.	.	.	.	.	.	.	.
Nishioka 2021	424.p1	chr2	241852264	C	T	PDCD1	ENSG00000188389	missense_variant	c.526G>A	p.Gly176Ser	3.00442e-05	2.50939e-05	.	0.335013	Neutral	Neutral	Neutral	Neutral	Neutral	Neutral	Neutral
Nishioka 2021	427.p1	chr3	165065278	C	T	SI	ENSG00000090402	missense_variant	c.790G>A	p.Asp264Asn	.	.	.	0.203229	Damaging	Damaging	Damaging	Damaging	Damaging	Damaging	Damaging
Nishioka 2021	428.p1	chr2	174481670	G	A	GPR155	ENSG00000163328	missense_variant	c.287C>T	p.Ser96Phe	.	.	.	0.576378	Damaging	Neutral	Neutral	Neutral	Damaging	Damaging	Damaging
Nishioka 2021	430.p1	chr3	196937574	C	T	NCBP2	ENSG00000114503	structural_interaction_variant	c.335G>A		4.80561e-06	3.97712e-06	.	1.61144	Neutral	Neutral	Neutral	Damaging	Damaging	Damaging	Damaging
Nishioka 2021	431.p1	chr15	78542492	A	C	PSMA4	ENSG00000041357	missense_variant	c.56A>C	p.Tyr19Ser	.	.	.	3.14057	Damaging	Damaging	Damaging	Damaging	Damaging	Damaging	Damaging
Nishioka 2021	431.p1	chr19	3600368	G	A	TBXA2R	ENSG00000006638	synonymous_variant	c.267C>T	p.His89His	.	.	.	.	.	.	.	.	.	.	.
Nishioka 2021	433.p1	chr14	58646003	G	C	DACT1	ENSG00000165617	synonymous_variant	c.1380G>C	p.Ser460Ser	9.67053e-06	7.99584e-06	.	.	.	.	.	.	.	.	.
Nishioka 2021	435.p1	chr14	73276964	C	G	NUMB	ENSG00000133961	missense_variant	c.1570G>C	p.Val524Leu	.	.	.	0.449593	Damaging	Neutral	Neutral	Damaging	Damaging	Damaging	Neutral
Nishioka 2021	437.p1	chr14	58470632	T	A	KIAA0586	ENSG00000100578	missense_variant	c.2621T>A	p.Ile874Asn	.	.	.	0.175699	Damaging	Damaging	Damaging	Damaging	Damaging	Damaging	Damaging
Nishioka 2021	438.p1	chr10	58789747	A	C	BICC1	ENSG00000122870	synonymous_variant	c.861A>C	p.Thr287Thr	.	.	.	.	.	.	.	.	.	.	.
Nishioka 2021	438.p1	chr13	73695593	C	A	KLF12	ENSG00000118922	missense_variant	c.1106G>T	p.Arg369Leu	.	.	.	2.60485	Damaging	Damaging	Damaging	Damaging	Damaging	Neutral	Damaging
Nishioka 2021	439.p1	chr15	61940725	G	A	VPS13C	ENSG00000129003	synonymous_variant	c.5523C>T	p.Ser1841Ser	.	.	0.0001	.	.	.	.	.	.	.	.
Nishioka 2021	446.p1	chr13	41830550	G	T	VWA8	ENSG00000102763	missense_variant	c.1679C>A	p.Ser560Tyr	.	.	.	0.331809	Damaging	Damaging	Neutral	Neutral	Damaging	Damaging	Damaging
Nishioka 2021	446.p1	chrX	153918883	G	A	ARHGAP4	ENSG00000089820	synonymous_variant	c.1101C>T	p.Thr367Thr	0.00011855	0.000136298	0.0006	.	.	.	.	.	.	.	.
Nishioka 2021	447.p1	chr19	15913794	T	G	CYP4F11	ENSG00000171903	missense_variant	c.1513A>C	p.Ile505Leu	.	.	.	0.0544247	Damaging	Neutral	Neutral	U	Damaging	Damaging	Neutral
Nishioka 2021	450.p1	chr19	35738404	C	T	KMT2B	ENSG00000272333	synonymous_variant	c.7995C>T	p.His2665His	1.45319e-05	1.2025e-05	0.0001	.	.	.	.	.	.	.	.
Nishioka 2021	455.p1	chr12	94240544	G	A	PLXNC1	ENSG00000136040	missense_variant	c.2180G>A	p.Arg727Gln	9.61252e-06	7.95906e-06	.	1.34539	Neutral	Damaging	Damaging	Neutral	Damaging	Neutral	Neutral
Nishioka 2021	455.p1	chr2	99398763	A	G	EIF5B	ENSG00000158417	missense_variant	c.3409A>G	p.Ile1137Val	.	.	.	0.771169	Neutral	Neutral	Neutral	.	Damaging	Neutral	Neutral
Nishioka 2021	455.p1	chr2	132783853	C	T	NCKAP5	ENSG00000176771	synonymous_variant	c.2958G>A	p.Pro986Pro	1.36012e-05	2.19792e-05	.	.	.	.	.	.	.	.	.
Nishioka 2021	455.p1	chr5	72460870	C	T	ZNF366	ENSG00000178175	synonymous_variant	c.627G>A	p.Pro209Pro	.	.	.	.	.	.	.	.	.	.	.
Nishioka 2021	456.p1	chr2	39258388	C	T	MAP4K3	ENSG00000011566	synonymous_variant	c.2430G>A	p.Leu810Leu	.	.	.	.	.	.	.	.	.	.	.
Nishioka 2021	457.p1	chr2	47790993	G	C	MSH6	ENSG00000116062	synonymous_variant	c.327G>C	p.Leu109Leu	.	.	.	.	.	.	.	.	.	.	.
Nishioka 2021	458.p1	chr10	73233053	G	A	FAM149B1	ENSG00000138286	synonymous_variant	c.1242G>A	p.Gln414Gln	.	.	.	.	.	.	.	.	.	.	.
Nishioka 2021	459.p1	chr3	33175050	G	A	SUSD5	ENSG00000173705	missense_variant	c.434C>T	p.Ser145Leu	1.45593e-05	1.20468e-05	0.0004	0.0567459	Damaging	Damaging	Neutral	Damaging	Damaging	Neutral	Damaging
Nishioka 2021	462.p1	chr16	1342019	G	A	BAIAP3	ENSG00000007516	synonymous_variant	c.915G>A	p.Ala305Ala	2.96393e-05	4.89872e-05	.	.	.	.	.	.	.	.	.
Nishioka 2021	466.p1	chr7	65398629	C	A	ZNF92	ENSG00000146757	missense_variant	c.515C>A	p.Pro172His	.	.	.	0.154479	Neutral	Neutral	Neutral	.	Neutral	Damaging	Damaging
Nishioka 2021	467.p1	chr17	42691500	G	T	CNTNAP1	ENSG00000108797	missense_variant	c.2333G>T	p.Cys778Phe	.	.	.	1.52567	Damaging	Damaging	Damaging	Damaging	Damaging	Damaging	Damaging
Nishioka 2021	472.p1	chr10	96223942	G	C	BLNK	ENSG00000095585	missense_variant	c.409C>G	p.Pro137Ala	.	.	.	0.93713	Damaging	Damaging	Neutral	Neutral	Damaging	Damaging	Damaging
Nishioka 2021	472.p1	chr19	32692599	C	T	NUDT19	ENSG00000213965	synonymous_variant	c.639C>T	p.Asp213Asp	.	.	.	.	.	.	.	.	.	.	.
Nishioka 2021	472.p1	chr6	106105101	T	C	PRDM1	ENSG00000057657	missense_variant	c.941T>C	p.Leu314Pro	.	.	.	1.32444	Damaging	Neutral	Neutral	Neutral	Damaging	Damaging	Neutral
Nishioka 2021	475.p1	chr19	1062278	C	T	ABCA7	ENSG00000064687	missense_variant	c.5677C>T	p.Arg1893Cys	6.89234e-05	6.09389e-05	.	0.608879	Damaging	Damaging	Damaging	.	Damaging	Damaging	Damaging
Nishioka 2021	475.p1	chr19	47072705	G	A	ZC3H4	ENSG00000130749	synonymous_variant	c.1449C>T	p.Ala483Ala	9.87099e-06	8.14876e-06	.	.	.	.	.	.	.	.	.
Nishioka 2021	475.p1	chr9	137522797	G	A	PNPLA7	ENSG00000130653	missense_variant	c.808C>T	p.Arg270Trp	3.36691e-05	2.78607e-05	.	0.249006	Neutral	Neutral	Neutral	Neutral	Damaging	Damaging	Damaging
This study	476.p1	chr19	48603879	C	A	FAM83E	ENSG00000105523	missense_variant	c.791G>T	p.Gly264Val	.	.	.	0.959156	Damaging	Neutral	Neutral	Neutral	Damaging	Damaging	Damaging
This study	477.p1	chr16	1443546	G	A	CCDC154	ENSG00000197599	missense_variant	c.374C>T	p.Ala125Val	0.000211722	0.000235113	0.0008	0.000246197	Neutral	Neutral	Neutral	.	Neutral	Neutral	Neutral
This study	477.p1	chr7	101004718	G	A	MUC12	ENSG00000205277	missense_variant	c.14584G>A	p.Gly4862Ser	0.00010793	0.000109197	0.001	.	Neutral	.	.	.	Neutral	Neutral	Neutral
This study	479.p1	chr6	109573438	T	C	AK9	ENSG00000155085	splice_region_variant&intron_variant	c.2344+4A>G		.	.	.	.	.	.	.	.	.	.	.
This study	481.p1	chr17	81246391	G	C	SLC38A10	ENSG00000157637	missense_variant	c.2525C>G	p.Pro842Arg	.	.	.	0.469151	Neutral	Neutral	Neutral	Neutral	Neutral	Neutral	Damaging
This study	481.p1	chr5	141216355	C	G	PCDHB13	ENSG00000187372	synonymous_variant	c.2232C>G	p.Thr744Thr	.	.	.	.	.	.	.	.	.	.	.
This study	483.p1	chr10	97738621	G	C	ZFYVE27	ENSG00000155256	missense_variant	c.144G>C	p.Glu48Asp	.	.	.	0.749989	Damaging	Damaging	Neutral	Damaging	Damaging	Neutral	Neutral
This study	483.p1	chr6	41598888	G	A	FOXP4	ENSG00000137166	synonymous_variant	c.1995G>A	p.Pro665Pro	3.62161e-05	3.43006e-05	.	.	.	.	.	.	.	.	.
This study	484.p1	chr1	35764692	T	C	CLSPN	ENSG00000092853	synonymous_variant	c.156A>G	p.Val52Val	.	.	.	.	.	.	.	.	.	.	.
This study	485.p1	chr17	35554702	G	A	SLFN14	ENSG00000236320	missense_variant&splice_region_variant	c.1063C>T	p.Pro355Ser	1.57644e-05	1.33149e-05	.	.	Neutral	Neutral	Neutral	.	Neutral	Neutral	Neutral
This study	486.p1	chr5	128311332	T	G	FBN2	ENSG00000138829	missense_variant	c.5042A>C	p.Tyr1681Ser	.	.	.	0.736736	Damaging	Damaging	Damaging	Damaging	Damaging	Damaging	Damaging
This study	488.p1	chr7	30628597	C	T	GARS	ENSG00000106105	synonymous_variant	c.1737C>T	p.Phe579Phe	4.84797e-06	4.00676e-06	.	.	.	.	.	.	.	.	.
This study	489.p1	chr1	91262313	G	T	HFM1	ENSG00000162669	missense_variant	c.4166C>A	p.Pro1389Gln	.	.	.	0.0937767	Damaging	Neutral	Neutral	Neutral	Neutral	Neutral	Neutral
This study	492.p1	chr17	39087694	G	A	PLXDC1	ENSG00000161381	stop_gained	c.820C>T	p.Arg274*	4.82183e-06	7.98754e-06	0.0001	.	.	.	.	Damaging	Damaging	.	.
This study	497.p1	chr1	11285696	T	C	UBIAD1	ENSG00000120942	synonymous_variant	c.582T>C	p.Phe194Phe	.	.	.	.	.	.	.	.	.	.	.
This study	497.p1	chr1	229302904	G	C	RAB4A	ENSG00000168118	missense_variant	c.584G>C	p.Gly195Ala	.	.	.	1.52779	Damaging	.	.	Damaging	Damaging	Damaging	Damaging
This study	497.p1	chr12	21499562	G	A	RECQL	ENSG00000004700	synonymous_variant	c.9C>T	p.Ser3Ser	1.02412e-05	1.26816e-05	0.0001	.	.	.	.	.	.	.	.
This study	497.p1	chr15	37936889	T	C	TMCO5A	ENSG00000166069	synonymous_variant	c.183T>C	p.Asp61Asp	.	.	.	.	.	.	.	.	.	.	.
This study	497.p1	chr2	127608831	C	T	MYO7B	ENSG00000169994	missense_variant	c.2767C>T	p.Pro923Ser	.	.	.	0.450257	Neutral	Damaging	Neutral	Damaging	Damaging	Damaging	Damaging
This study	498.p1	chr11	67664566	C	T	ALDH3B2	ENSG00000132746	splice_region_variant&intron_variant	c.707-4G>A		4.82369e-06	7.98856e-06	.	.	.	.	.	.	.	.	.
This study	501.p1	chr22	39014380	G	A	APOBEC3C	ENSG00000244509	splice_donor_variant&intron_variant	c.17+1G>A		4.80603e-06	3.97757e-06	.	.	.	.	.	.	Damaging	.	.
This study	501.p1	chr8	90001530	C	T	DECR1	ENSG00000104325	missense_variant	c.38C>T	p.Ser13Phe	.	.	.	0.0517322	Damaging	Neutral	Neutral	Neutral	Neutral	Neutral	Neutral
This study	502.p1	chr12	88120164	A	G	CEP290	ENSG00000198707	missense_variant	c.1472T>C	p.Leu491Ser	.	.	.	0.294584	Neutral	Neutral	Neutral	Neutral	Damaging	Neutral	Neutral
This study	505.p1	chr6	26197268	T	C	RP1-34B20.21	ENSG00000282988	splice_region_variant&synonymous_variant	c.387A>G	p.Ala129Ala	2.6492e-05	2.18765e-05	.	.	.	.	.	.	Neutral	.	.
This study	507.p1	chr1	216289300	C	T	USH2A	ENSG00000042781	missense_variant	c.1951G>A	p.Gly651Ser	.	.	.	0.0316565	Neutral	Neutral	Neutral	Neutral	Neutral	Neutral	Neutral
This study	507.p1	chr20	47672367	C	T	SULF2	ENSG00000196562	synonymous_variant	c.1407G>A	p.Thr469Thr	0.000277902	0.000362921	0.001	.	.	.	.	.	.	.	.
This study	509.p1	chr10	68073056	T	A	HERC4	ENSG00000148634	missense_variant	c.53A>T	p.Asp18Val	.	.	.	1.0882	Damaging	Damaging	Damaging	Damaging	Damaging	Neutral	Damaging
This study	509.p1	chr12	52173683	C	T	KRT80	ENSG00000167767	missense_variant	c.748G>A	p.Gly250Ser	3.38158e-05	3.19611e-05	0.0001	0.128064	Neutral	Neutral	Neutral	Neutral	Neutral	Neutral	Neutral
This study	509.p1	chr19	12076997	T	A	ZNF844	ENSG00000223547	missense_variant	c.1877T>A	p.Phe626Tyr	.	.	.	0.0137849	Neutral	Neutral	Neutral	.	Neutral	Neutral	Neutral
This study	512.p1	chr16	71640781	T	C	MARVELD3	ENSG00000140832	synonymous_variant	c.987T>C	p.Asn329Asn	9.60966e-06	7.95545e-06	.	.	.	.	.	.	.	.	.
This study	512.p1	chr5	134777648	G	A	DDX46	ENSG00000145833	missense_variant	c.688G>A	p.Ala230Thr	.	.	.	1.97031	Damaging	Damaging	Damaging	Damaging	Damaging	Damaging	Damaging
This study	512.p1	chr7	139936187	A	G	TBXAS1	ENSG00000059377	splice_region_variant&intron_variant	c.337-4A>G		.	.	.	.	.	.	.	.	.	.	.
This study	514.p1	chr1	173838253	T	C	DARS2	ENSG00000117593	synonymous_variant	c.834T>C	p.Phe278Phe	6.73012e-05	6.36659e-05	0.0032	.	.	.	.	.	.	.	.
This study	514.p1	chr6	125815403	C	G	NCOA7	ENSG00000111912	missense_variant&splice_region_variant	c.49C>G	p.Arg17Gly	.	.	.	0.390101	Damaging	Neutral	Neutral	Neutral	Damaging	Damaging	Damaging
This study	517.p1	chr13	95034605	C	A	ABCC4	ENSG00000125257	missense_variant&splice_region_variant	c.3870G>T	p.Gln1290His	.	.	.	0.737393	Damaging	Damaging	Neutral	Damaging	Damaging	Damaging	Damaging
This study	518.p1	chr1	180941083	C	T	KIAA1614	ENSG00000135835	missense_variant	c.2957C>T	p.Ser986Leu	2.45442e-05	3.64928e-05	0.0001	0.192949	Neutral	Neutral	Neutral	Neutral	Neutral	Neutral	Damaging
This study	518.p1	chr20	46178145	C	T	CDH22	ENSG00000149654	synonymous_variant	c.1716G>A	p.Gln572Gln	.	.	.	.	.	.	.	.	.	.	.
This study	519.p1	chr19	55094655	C	T	PPP1R12C	ENSG00000125503	splice_region_variant&intron_variant	c.1592+6G>A		.	.	.	.	.	.	.	.	.	.	.
This study	522.p1	chr19	10338921	C	T	ICAM3	ENSG00000076662	missense_variant	c.104G>A	p.Arg35Gln	3.36729e-05	2.78738e-05	.	0.500371	Neutral	Neutral	Neutral	Neutral	Neutral	Neutral	Neutral
This study	522.p1	chr21	36245100	C	A	DOPEY2	ENSG00000142197	stop_gained	c.3120C>A	p.Cys1040*	.	.	.	.	.	.	.	Neutral	Damaging	.	.
This study	522.p1	chr6	75102006	C	T	COL12A1	ENSG00000111799	missense_variant	c.8462G>A	p.Gly2821Asp	.	.	.	1.57394	Damaging	Damaging	Damaging	Damaging	Damaging	Damaging	Damaging
This study	525.p1	chr14	35725139	A	G	RALGAPA1	ENSG00000174373	missense_variant	c.1751T>C	p.Leu584Pro	.	.	.	2.17915	Neutral	Damaging	Damaging	Damaging	Damaging	Damaging	Neutral
This study	526.p1	chr13	98831433	G	A	DOCK9	ENSG00000088387	missense_variant	c.4481C>T	p.Thr1494Met	1.59564e-05	1.75773e-05	0.0001	0.790129	Neutral	Neutral	Neutral	Damaging	Damaging	.	Damaging
This study	526.p1	chr15	45139136	G	A	DUOX1	ENSG00000137857	missense_variant	c.1184G>A	p.Arg395Gln	2.88351e-05	2.38654e-05	.	0.354968	Damaging,Neutral	Neutral	Neutral	Neutral	Damaging,Damaging	.	Neutral,Neutral
This study	529.p1	chr10	112303309	A	G	TECTB	ENSG00000119913	synonymous_variant	c.987A>G	p.Leu329Leu	.	.	.	.	.	.	.	.	.	.	.
This study	529.p1	chr14	88841471	G	A	TTC8	ENSG00000165533	missense_variant	c.506G>A	p.Arg169Lys	4.8158e-06	3.99154e-06	0.0002	0.296467	Neutral	Neutral	Neutral	Damaging	Damaging	Neutral	Neutral
This study	529.p1	chr7	64266468	C	T	ZNF679	ENSG00000197123	missense_variant	c.835C>T	p.Arg279Cys	0.000921223	0.00101651	0.0005	0.00347536	Neutral	Neutral	Neutral	.	Neutral	Damaging	Damaging
This study	531.p1	chr20	38161527	C	A	TGM2	ENSG00000198959	missense_variant	c.83G>T	p.Arg28Leu	7.68957e-05	0.000127274	.	0.290517	Neutral	Neutral	Neutral	Neutral	Neutral	Neutral	Neutral
This study	532.p1	chr16	55528562	G	A	LPCAT2	ENSG00000087253	missense_variant	c.497G>A	p.Arg166Gln	1.44229e-05	1.19444e-05	.	0.817284	Damaging	Neutral	Neutral	Damaging	Damaging	Damaging	Neutral
This study	533.p1	chr10	21126017	G	A	C10orf113	ENSG00000204683	missense_variant	c.274C>T	p.Arg92Trp	6.2494e-05	5.17937e-05	.	0.00671276	Neutral	Neutral	Neutral	.	Neutral	Neutral	Neutral
This study	534.p1	chr12	54402232	C	T	ITGA5	ENSG00000161638	missense_variant	c.2081G>A	p.Arg694Gln	0.000110545	9.15292e-05	0.0001	0.583585	Neutral	Neutral	Neutral	Neutral	Neutral	.	Neutral
This study	534.p1	chr3	193654921	T	C	OPA1	ENSG00000198836	missense_variant	c.2072T>C	p.Ile691Thr	.	.	.	1.57217	Damaging	Damaging	Damaging	Damaging	Damaging	Damaging	Damaging
This study	536.p1	chr1	110192523	T	G	SLC6A17	ENSG00000197106	missense_variant	c.1124T>G	p.Leu375Arg	.	.	.	1.52252	Damaging	Neutral	Neutral	Damaging	Damaging	Damaging	Neutral
This study	536.p1	chr11	107532351	C	A	ALKBH8	ENSG00000137760	missense_variant	c.836G>T	p.Arg279Leu	0.000158712	0.000139508	.	0.0377771	Damaging	Neutral	Neutral	Neutral	Damaging	Damaging	Damaging
This study	536.p1	chr19	41966787	G	A	ATP1A3	ENSG00000105409	missense_variant	c.3475C>T	p.Pro1159Ser	3.3516e-05	2.87936e-05	0.0011	.	.	.	.	.	.	.	.
This study	538.p1	chr2	73419317	A	G	ALMS1	ENSG00000116127	splice_region_variant&synonymous_variant	c.645A>G	p.Leu215Leu	.	.	.	.	.	.	.	.	.	.	.
This study	538.p1	chr4	173021568	C	T	GALNTL6	ENSG00000174473	synonymous_variant	c.1581C>T	p.Pro527Pro	3.36348e-05	3.18228e-05	.	.	.	.	.	.	.	.	.
This study	538.p1	chr8	84529464	T	C	RALYL	ENSG00000184672	missense_variant	c.182T>C	p.Ile61Thr	.	.	.	2.08177	Damaging	Damaging	Damaging	Damaging	Damaging	Damaging	Damaging

## Sheet: TableS6
Table S6. The gene ontology (GO) analysis of the genes hit by non-synonymous mDNVs in BD
GO	GO name	Category	Number of genes in the set	Observed hit	Expected hit	P-value	FDR	Genes
GO:0010976	positive regulation of neuron projection development	biological process	141	7	1.21084	0.000237	0.115893	ARHGAP35 FGFR1 PLXNB1 PLXNB3 ROR2 SETX UNC13A
GO:0050778	positive regulation of immune response	biological process	60	3	0.252794	0.002133	0.238045	CCR7 MYB NOD2
GO:0035195	gene silencing by miRNA	biological process	31	3	0.252679	0.002278	0.238045	AGO2 TNRC6B TRIM71
GO:0006368	transcription elongation from RNA polymerase II promoter	biological process	91	4	0.551363	0.002385	0.238045	NELFCD RTF1 SRCAP TAF1L
GO:0043009	chordate embryonic development	biological process	57	4	0.553627	0.002434	0.238045	FGFR1 PCSK5 PKD2 TRIM71
GO:0030176	integral component of endoplasmic reticulum membrane	cellular component	132	4	0.588509	0.003054	0.360372	ANKLE2 BCAP31 DGAT2 PKD2
GO:0006354	DNA-templated transcription, elongation	biological process	101	4	0.614971	0.003533	0.283061	NELFCD RTF1 SRCAP TAF1L
GO:0045666	positive regulation of neuron differentiation	biological process	139	5	1.03405	0.004052	0.283061	ARHGAP35 FGFR1 PLXNB3 RNF112 SETX
GO:0003674	molecular_function	molecular function	638	9	3.24593	0.00544999	0.708605	ACRBP AP2A2 C19orf57 GNB1L HIST2H2AB IRF2BPL NXPH4 PPFIBP2 STOX2
GO:0006023	aminoglycan biosynthetic process	biological process	45	3	0.35725	0.00565599	0.291346	HS3ST2 HS3ST5 HS6ST1
GO:0050770	regulation of axonogenesis	biological process	63	4	0.703769	0.00575499	0.291346	ARHGAP35 EPHB3 PLXNB1 PLXNB3
GO:0051336	regulation of hydrolase activity	biological process	78	4	0.716757	0.00595799	0.291346	ARHGAP35 EPHB3 PLXNB1 PLXNB3
GO:0042110	T cell activation	biological process	93	3	0.40681	0.00793099	0.331681	CCR7 IFNA21 PRLR
GO:0044451	nucleoplasm part	cellular component	389	8	2.8481	0.00809499	0.477604	FLYWCH1 MDC1 MKI67 MKNK2 MLL3 SETX SRCAP TAF1L
GO:0007169	transmembrane receptor protein tyrosine kinase signaling pathway	biological process	416	8	2.89205	0.00869199	0.331681	AP2A2 EPHB3 FGFR1 PRLR RASGRP4 ROR2 SETX TRIM71
GO:0051251	positive regulation of lymphocyte activation	biological process	31	2	0.142859	0.00920199	0.331681	CCR7 NOD2
GO:0043085	positive regulation of catalytic activity	biological process	86	3	0.430949	0.00949599	0.331681	GNAS MMP17 NOD2
GO:0043066	negative regulation of apoptotic process	biological process	606	9	3.61445	0.010393	0.338812	ANKLE2 DAPK1 EPHB3 FGFR1 MDM4 PRLR ROR2 SETX ZNF268
GO:0043069	negative regulation of programmed cell death	biological process	399	7	2.46406	0.012009	0.367025	ANKLE2 EPHB3 FGFR1 PRLR ROR2 SETX ZNF268
GO:0030203	glycosaminoglycan metabolic process	biological process	61	3	0.507501	0.014653	0.395805	HS3ST2 HS3ST5 HS6ST1
GO:0005783	endoplasmic reticulum	cellular component	950	11	5.20556	0.015149	0.571297	ANKLE2 ATP8A1 BCAP31 DGAT2 HPS6 NBEAL2 PKD2 SLC35A2 SLC36A1 TMCC2 YTHDC2
GO:0006351	transcription, DNA-templated	biological process	384	7	2.60674	0.015724	0.395805	ARHGAP35 HIVEP2 NELFCD RTF1 SETX SRCAP TAF1L
GO:0019905	syntaxin binding	molecular function	83	3	0.542013	0.017311	0.708605	DAPK1 HECTD3 UNC13A
GO:0035556	intracellular signal transduction	biological process	361	7	2.65732	0.017577	0.395805	DAPK1 GNB1L MKNK2 NOD2 PLXNB1 RP1L1 UNC13A
GO:0031346	positive regulation of cell projection organization	biological process	63	3	0.551097	0.01818	0.395805	ARHGAP35 PLXNB3 SETX
GO:0048523	negative regulation of cellular process	biological process	515	8	3.31237	0.018293	0.395805	ARID2 MDM4 PKD2 PLXNB1 PLXNB3 ROR2 ZBTB17 ZNF268
GO:0048732	gland development	biological process	76	3	0.554011	0.01855	0.395805	ARHGAP35 EPHB3 PKD2
GO:0005525	GTP binding	molecular function	345	5	1.52853	0.019025	0.708605	ARHGAP35 DAPK1 GNAS RNF112 SEPT12
GO:0033674	positive regulation of kinase activity	biological process	117	4	1.01299	0.01921	0.395805	CCR7 EPHB3 FGFR1 ROR2
GO:0000932	P-body	cellular component	85	3	0.565441	0.019366	0.571297	AGO2 TNRC6B TRIM71
GO:0070374	positive regulation of ERK1 and ERK2 cascade	biological process	234	5	1.53584	0.019426	0.395805	CCR7 EPHB3 FGFR1 NOD2 ROR2
GO:0034660	ncRNA metabolic process	biological process	34	2	0.224052	0.021762	0.425665	AGO2 TRIM71
GO:0010975	regulation of neuron projection development	biological process	129	4	1.08411	0.023896	0.441127	ARHGAP35 EPHB3 PLXNB3 SETX
GO:0008285	negative regulation of cell proliferation	biological process	458	7	2.88667	0.026152	0.441127	ARID2 MDM4 PKD2 PLXNB1 ROR2 ZBTB17 ZNF268
GO:1902533	positive regulation of intracellular signal transduction	biological process	471	7	2.88516	0.026186	0.441127	BCAP31 CCR7 EPHB3 FGFR1 NOD2 PLXNB1 ROR2
GO:0061630	ubiquitin protein ligase activity	molecular function	272	5	1.67078	0.026534	0.708605	HECTD3 IRF2BPL MDM4 RNF112 TRIM71
GO:0010863	positive regulation of phospholipase C activity	biological process	34	2	0.253139	0.027011	0.441127	FGFR1 RASGRP4
GO:0017148	negative regulation of translation	biological process	103	3	0.642733	0.027063	0.441127	AGO2 DAPK1 TRIM71
GO:0030173	integral component of Golgi membrane	cellular component	59	2	0.259159	0.028127	0.663797	PCSK5 SLC35A2
GO:0016477	cell migration	biological process	198	5	1.72328	0.029828	0.445398	ARHGAP35 EPHB3 FGFR1 LAMC3 PLXNB1
GO:0007259	JAK-STAT cascade	biological process	47	2	0.272839	0.030921	0.445398	PKD2 PRLR
GO:0030879	mammary gland development	biological process	35	2	0.276041	0.031559	0.445398	ARHGAP35 PRLR
GO:0034599	cellular response to oxidative stress	biological process	128	3	0.68347	0.031565	0.445398	DAPK1 PKD2 SETX
GO:0019199	transmembrane receptor protein kinase activity	molecular function	61	3	0.684516	0.031802	0.708605	EPHB3 FGFR1 ROR2
GO:0042742	defense response to bacterium	biological process	195	3	0.690808	0.032427	0.445398	ADAMTS5 NOD2 STAB1
GO:0050870	positive regulation of T cell activation	biological process	68	2	0.282004	0.03279	0.445398	CCR7 NOD2
GO:0048585	negative regulation of response to stimulus	biological process	125	4	1.2254	0.034872	0.456312	EPHB3 FGFR1 NOD2 ROR2
GO:0004714	transmembrane receptor protein tyrosine kinase activity	molecular function	60	3	0.714659	0.035476	0.708605	EPHB3 FGFR1 ROR2
GO:0006024	glycosaminoglycan biosynthetic process	biological process	97	3	0.71761	0.036019	0.456312	HS3ST2 HS3ST5 HS6ST1
GO:0015672	monovalent inorganic cation transport	biological process	104	3	0.724833	0.036393	0.456312	KCNJ3 SCNN1G SLC36A1
GO:0003924	GTPase activity	molecular function	309	4	1.2507	0.037119	0.708605	ARHGAP35 GNAS RNF112 SEPT12
GO:0061733	peptide-lysine-N-acetyltransferase activity	molecular function	39	2	0.303702	0.037542	0.708605	SRCAP TAF1L
GO:0000302	response to reactive oxygen species	biological process	57	2	0.303593	0.037546	0.459	CCR7 PKD2
GO:2001056	positive regulation of cysteine-type endopeptidase activity	biological process	55	2	0.312623	0.03914	0.466816	BCAP31 DAPK1
GO:0072583	clathrin-dependent endocytosis	biological process	45	2	0.324769	0.042351	0.472494	AP2A2 STON2
GO:0099003	vesicle-mediated transport in synapse	biological process	43	2	0.326458	0.042529	0.472494	STON2 UNC13A
GO:0010769	regulation of cell morphogenesis involved in differentiation	biological process	34	2	0.32608	0.042836	0.472494	ARHGAP35 EPHB3
GO:0043410	positive regulation of MAPK cascade	biological process	302	5	1.90947	0.043481	0.472494	CCR7 EPHB3 FGFR1 NOD2 ROR2
GO:0010648	negative regulation of cell communication	biological process	76	3	0.788434	0.044949	0.477827	EPHB3 FGFR1 ROR2
GO:0030136	clathrin-coated vesicle	cellular component	120	3	0.813384	0.048726	0.715769	AP2A2 BCAP31 STON2
GO:0023057	negative regulation of signaling	biological process	81	3	0.815568	0.048762	0.507332	EPHB3 FGFR1 ROR2
GO:0055088	lipid homeostasis	biological process	56	2	0.357784	0.0501659	0.511065	ABCA12 DGAT2
GO:0044448	cell cortex part	cellular component	43	2	0.372364	0.0537399	0.715769	GPSM2 SEPT12
GO:0098655	cation transmembrane transport	biological process	50	2	0.37665	0.0551379	0.550254	ATP8A1 SLC36A1
GO:0009897	external side of plasma membrane	cellular component	276	4	1.42599	0.0552169	0.715769	CCR7 KCNJ3 PRLR SCNN1G
GO:0048675	axon extension	biological process	36	2	0.383333	0.0565259	0.552823	PLXNB1 PLXNB3
GO:0071705	nitrogen compound transport	biological process	74	2	0.399689	0.0610459	0.562891	SLC36A1 SLC52A1
GO:0007409	axonogenesis	biological process	243	5	2.11775	0.0616809	0.562891	ARHGAP35 EPHB3 PLXNB1 PLXNB3 PSPN
GO:0007399	nervous system development	biological process	519	8	4.24777	0.0632859	0.562891	ANKLE2 FGFR1 IRF2BPL PKD2 PSPN ROR2 TRIM71 ZNF423
GO:1901653	cellular response to peptide	biological process	53	2	0.407054	0.0634159	0.562891	CACNB1 NOD2
GO:0005811	lipid droplet	cellular component	80	2	0.410405	0.0639269	0.715769	BCAP31 DGAT2
GO:0018108	peptidyl-tyrosine phosphorylation	biological process	146	4	1.5004	0.0641869	0.562891	EPHB3 FGFR1 PRLR ROR2
GO:0006417	regulation of translation	biological process	238	4	1.50199	0.0644619	0.562891	AGO2 DAPK1 MKNK2 TRIM71
GO:0060326	cell chemotaxis	biological process	85	2	0.422093	0.0670749	0.566005	CCR7 PLXNB3
GO:0006302	double-strand break repair	biological process	144	3	0.929912	0.0671629	0.566005	MDC1 RAD51D SETX
GO:0004402	histone acetyltransferase activity	molecular function	56	2	0.42398	0.0678639	0.712314	SRCAP TAF1L
GO:2000145	regulation of cell motility	biological process	109	3	0.940258	0.0691639	0.566005	CCR7 PLXNB1 PLXNB3
GO:0007411	axon guidance	biological process	226	5	2.20108	0.0704339	0.566005	ARHGAP35 EPHB3 PLXNB1 PLXNB3 PSPN
GO:0008021	synaptic vesicle	cellular component	188	3	0.95435	0.0713309	0.715769	ATP8A1 RNF112 STON2
GO:0043087	regulation of GTPase activity	biological process	200	4	1.56102	0.0719299	0.566005	ARHGAP35 EPHB3 PLXNB1 PLXNB3
GO:0007528	neuromuscular junction development	biological process	36	2	0.440822	0.0724769	0.566005	CACNB1 UNC13A
GO:0043281	regulation of cysteine-type endopeptidase activity involved in apoptotic process	biological process	91	2	0.441878	0.0729209	0.566005	BCAP31 DAPK1
GO:0007623	circadian rhythm	biological process	76	2	0.453362	0.0759749	0.571803	HS3ST2 SETX
GO:0045944	positive regulation of transcription by RNA polymerase II	biological process	1151	12	7.60054	0.0765349	0.571803	AGO2 IRF2BPL LMO7 MLL3 MYB NOD2 PKD2 RTF1 SETX TAF1L ZBTB17 ZNF268
GO:0043484	regulation of RNA splicing	biological process	55	2	0.457235	0.0771759	0.571803	AHNAK2 SETX
GO:0015914	phospholipid transport	biological process	62	2	0.468559	0.0804829	0.587405	ABCA12 ATP8A1
GO:0004519	endonuclease activity	molecular function	89	2	0.471856	0.0811049	0.712314	AGO2 RAD51D
GO:0098793	presynapse	cellular component	524	7	3.75942	0.0828729	0.715769	ATP8A1 CACNB1 KCNJ3 PCLO PPFIBP2 STON2 UNC13A
GO:0016591	DNA-directed RNA polymerase II, holoenzyme	cellular component	89	2	0.491239	0.0874039	0.715769	RTF1 TAF1L
GO:0045893	positive regulation of transcription, DNA-templated	biological process	1164	12	7.78324	0.0879169	0.591338	AGO2 IRF2BPL MYB NOD2 PKD2 ROR2 RTF1 SETX TAF1L ZBTB17 ZNF268 ZNF423
GO:0032874	positive regulation of stress-activated MAPK cascade	biological process	82	2	0.499108	0.0895369	0.591338	CCR7 NOD2
GO:0007254	JNK cascade	biological process	69	2	0.498977	0.0898549	0.591338	NOD2 ROR2
GO:0097553	calcium ion transmembrane import into cytosol	biological process	37	2	0.502822	0.0909279	0.591338	CCR7 PKD2
GO:0050790	regulation of catalytic activity	biological process	49	2	0.504338	0.0909509	0.591338	ANKLE2 GPSM2
GO:0032269	negative regulation of cellular protein metabolic process	biological process	88	2	0.505495	0.0911119	0.591338	DAPK1 TRIM71
GO:0005102	signaling receptor binding	molecular function	321	4	1.69717	0.0912779	0.712314	ABCA12 NXPH4 PKD2 PSPN
GO:0070011	peptidase activity, acting on L-amino acid peptides	molecular function	180	3	1.06642	0.0920959	0.712314	ADAMTS5 ATG4B PCSK5
GO:0060041	retina development in camera-type eye	biological process	57	2	0.510338	0.0928659	0.591338	LAMC3 RP1L1
GO:0006310	DNA recombination	biological process	87	2	0.510796	0.0929119	0.591338	RAD51D SETX
GO:0051495	positive regulation of cytoskeleton organization	biological process	77	2	0.513311	0.0940089	0.591338	CCR7 GPSM2
GO:0051347	positive regulation of transferase activity	biological process	136	3	1.07707	0.0940709	0.591338	EPHB3 FGFR1 ROR2
GO:0042100	B cell proliferation	biological process	34	1	0.09905	0.0943239	0.591338	IFNA21
GO:0036464	cytoplasmic ribonucleoprotein granule	cellular component	170	3	1.08329	0.0951419	0.715769	AGO2 FGFR1 TRIM71
GO:0046777	protein autophosphorylation	biological process	194	4	1.73151	0.0964659	0.597112	DAPK1 EPHB3 FGFR1 MKNK2
GO:0042383	sarcolemma	cellular component	94	3	1.0956	0.0977319	0.715769	AHNAK2 CACNB1 COL6A2
GO:0009986	cell surface	cellular component	589	7	3.94781	0.101053	0.715769	CCR7 CYP2W1 LMO7 NOD2 PLXNB3 PRLR ROR2
GO:0048568	embryonic organ development	biological process	72	2	0.544748	0.103512	0.623854	ARID2 PCSK5
GO:0009966	regulation of signal transduction	biological process	232	4	1.78097	0.103528	0.623854	EPHB3 FGFR1 RASGRP4 ROR2
GO:0043235	receptor complex	cellular component	201	4	1.78107	0.104002	0.715769	EPHB3 FGFR1 PRLR ROR2
GO:0042127	regulation of cell proliferation	biological process	785	8	4.78082	0.10624	0.623854	ARID2 FGFR1 MDM4 PKD2 ROR2 TRIM71 ZBTB17 ZNF268
GO:0006338	chromatin remodeling	biological process	137	3	1.14631	0.108195	0.623854	MYB SRCAP TNRC18
GO:0043043	peptide biosynthetic process	biological process	166	2	0.56416	0.109586	0.623854	AGO2 PCSK5
GO:0050772	positive regulation of axonogenesis	biological process	50	2	0.568473	0.111143	0.623854	PLXNB1 PLXNB3
GO:0003697	single-stranded DNA binding	molecular function	107	2	0.570063	0.111751	0.712314	RAD51D RTF1
GO:0019933	cAMP-mediated signaling	biological process	77	2	0.569457	0.111861	0.623854	GNAS PCLO
GO:0008360	regulation of cell shape	biological process	146	3	1.16638	0.112433	0.623854	ARHGAP35 PLXNB1 PLXNB3
GO:0019898	extrinsic component of membrane	cellular component	63	2	0.571097	0.112636	0.715769	RNF112 VPS13D
GO:0043280	positive regulation of cysteine-type endopeptidase activity involved in apoptotic process	biological process	120	2	0.575553	0.113146	0.623854	BCAP31 DAPK1
GO:0005245	voltage-gated calcium channel activity	molecular function	44	2	0.581669	0.115666	0.712314	CACNB1 PKD2
GO:0005694	chromosome	cellular component	163	3	1.18958	0.117092	0.715769	MDC1 MKI67 SETX
GO:0043549	regulation of kinase activity	biological process	98	3	1.19477	0.11801	0.623854	EPHB3 FGFR1 ROR2
GO:0046651	lymphocyte proliferation	biological process	40	1	0.126515	0.118871	0.623854	IFNA21
GO:0016070	RNA metabolic process	biological process	191	3	1.20342	0.12031	0.623854	AGO2 SETX YTHDC2
GO:2000147	positive regulation of cell motility	biological process	180	3	1.20464	0.120459	0.623854	CCR7 ROR2 ZNF268
GO:0030334	regulation of cell migration	biological process	321	5	2.60668	0.120888	0.623854	ARID2 PLXNB1 PLXNB3 ROR2 ZNF268
GO:0099504	synaptic vesicle cycle	biological process	171	3	1.20888	0.121575	0.623854	PCLO STON2 UNC13A
GO:0001817	regulation of cytokine production	biological process	111	2	0.600996	0.121852	0.623854	CCR7 NOD2
GO:0043405	regulation of MAP kinase activity	biological process	91	2	0.607346	0.124021	0.623854	FGFR1 NOD2
GO:0016079	synaptic vesicle exocytosis	biological process	80	2	0.609705	0.124335	0.623854	PCLO UNC13A
GO:0046330	positive regulation of JNK cascade	biological process	99	2	0.610808	0.125026	0.623854	CCR7 NOD2
GO:0030672	synaptic vesicle membrane	cellular component	119	2	0.619495	0.12804	0.715769	ATP8A1 UNC13A
GO:0004386	helicase activity	molecular function	55	2	0.624034	0.129579	0.712314	SETX SRCAP
GO:0051209	release of sequestered calcium ion into cytosol	biological process	55	2	0.626919	0.13033	0.632031	CCR7 PKD2
GO:0007346	regulation of mitotic cell cycle	biological process	172	3	1.25456	0.131615	0.632031	GPSM2 MKI67 ZNF268
GO:0031012	extracellular matrix	cellular component	211	4	1.95735	0.133528	0.715769	ADAMTS5 COL6A2 LAMC3 MMP17
GO:0098791	Golgi subcompartment	cellular component	457	5	2.70026	0.13432	0.715769	ATP8A1 HS3ST2 HS3ST5 HS6ST1 SLC35A2
GO:0030335	positive regulation of cell migration	biological process	268	4	1.96784	0.135354	0.632031	AGO2 ATP8A1 ROR2 ZNF268
GO:0003723	RNA binding	molecular function	1474	13	9.29291	0.136054	0.712314	AGO2 AHNAK2 MKI67 MLL3 NELFCD RTF1 SETX TNRC6B TRIM71 YTHDC2 ZC3HAV1 ZNF385B ZNFX1
GO:0031331	positive regulation of cellular catabolic process	biological process	103	2	0.64356	0.136187	0.632031	DAPK1 ZC3HAV1
GO:0005575	cellular_component	cellular component	360	4	1.97784	0.137046	0.715769	C19orf57 NXPH4 STOX2 TAF1L
GO:0030097	hemopoiesis	biological process	94	2	0.646128	0.137197	0.632031	MKNK2 RASGRP4
GO:0007162	negative regulation of cell adhesion	biological process	69	2	0.646722	0.137217	0.632031	PLXNB1 PLXNB3
GO:0046328	regulation of JNK cascade	biological process	92	2	0.650594	0.13831	0.632031	CCR7 NOD2
GO:0040017	positive regulation of locomotion	biological process	32	1	0.149875	0.139316	0.632031	CCR7
GO:0043492	ATPase activity, coupled to movement of substances	molecular function	55	2	0.653646	0.139368	0.712314	ABCA12 ATP8A1
GO:0005249	voltage-gated potassium channel activity	molecular function	89	2	0.666344	0.143892	0.712314	KCNJ3 PKD2
GO:0051094	positive regulation of developmental process	biological process	106	2	0.668954	0.144743	0.632031	AGO2 ZNF268
GO:0008395	steroid hydroxylase activity	molecular function	34	1	0.160638	0.148489	0.712314	CYP2W1
GO:0006811	ion transport	biological process	297	4	2.05392	0.150856	0.632031	ATP8A1 BSND SCNN1G SLC36A1
GO:0016573	histone acetylation	biological process	91	2	0.688769	0.151227	0.632031	SRCAP TAF1L
GO:0007202	activation of phospholipase C activity	biological process	30	1	0.1676	0.154397	0.632031	RASGRP4
GO:0003333	amino acid transmembrane transport	biological process	35	1	0.169277	0.15566	0.632031	SLC36A1
GO:0008625	extrinsic apoptotic signaling pathway via death domain receptors	biological process	32	1	0.16924	0.155782	0.632031	DAPK1
GO:0005543	phospholipid binding	molecular function	98	2	0.703194	0.156502	0.712314	ARHGAP35 UNC13A
GO:0008283	cell proliferation	biological process	202	3	1.36761	0.157437	0.632031	MDM4 MKI67 RASGRP4
GO:0043486	histone exchange	biological process	38	1	0.170961	0.15748	0.632031	SRCAP
GO:0035725	sodium ion transmembrane transport	biological process	70	2	0.706507	0.157675	0.632031	PKD2 SCNN1G
GO:0004197	cysteine-type endopeptidase activity	molecular function	116	2	0.706532	0.157689	0.712314	ATG4B USP24
GO:0006814	sodium ion transport	biological process	101	2	0.709244	0.158681	0.632031	PKD2 SCNN1G
GO:0006376	mRNA splice site selection	biological process	30	1	0.173257	0.159226	0.632031	SETX
GO:0006639	acylglycerol metabolic process	biological process	33	1	0.173709	0.159676	0.632031	DGAT2
GO:0044212	transcription regulatory region DNA binding	molecular function	385	5	2.86354	0.159815	0.712314	AGO2 HIVEP2 MYB TNRC18 ZBTB17
GO:0032991	protein-containing complex	cellular component	572	6	3.67011	0.162264	0.715769	BSND COL6A2 GPSM2 NOD2 SRCAP ZBTB17
GO:0007417	central nervous system development	biological process	251	4	2.11955	0.163396	0.632031	ANKLE2 FGFR1 PKD2 PSPN
GO:0004520	endodeoxyribonuclease activity	molecular function	36	1	0.178897	0.163848	0.712314	RAD51D
GO:0010629	negative regulation of gene expression	biological process	678	7	4.50612	0.165352	0.632031	AGO2 ARHGAP35 DAPK1 MYB TNRC6B TRIM71 ZNF423
GO:0019722	calcium-mediated signaling	biological process	107	2	0.730241	0.166018	0.632031	BCAP31 CCR7
GO:0000387	spliceosomal snRNP assembly	biological process	38	1	0.181659	0.166128	0.632031	TGS1
GO:0071902	positive regulation of protein serine/threonine kinase activity	biological process	131	2	0.731389	0.166237	0.632031	FGFR1 NOD2
GO:1901362	organic cyclic compound biosynthetic process	biological process	35	1	0.182501	0.166969	0.632031	PRLR
GO:0004536	deoxyribonuclease activity	molecular function	31	1	0.183111	0.16738	0.712314	RAD51D
GO:0006605	protein targeting	biological process	145	2	0.735026	0.167792	0.632031	ATG4B VPS13D
GO:0019003	GDP binding	molecular function	72	1	0.184006	0.168455	0.712314	44816
GO:0001047	core promoter binding	molecular function	99	2	0.739584	0.168821	0.712314	AGO2 ZBTB17
GO:0002690	positive regulation of leukocyte chemotaxis	biological process	63	1	0.187147	0.170866	0.632031	CCR7
GO:0000165	MAPK cascade	biological process	305	4	2.16179	0.171082	0.632031	FGFR1 PSPN RASGRP4 SETX
GO:1905039	carboxylic acid transmembrane transport	biological process	34	1	0.188523	0.171814	0.632031	SLC36A1
GO:0030001	metal ion transport	biological process	104	2	0.750798	0.173559	0.632031	KCNJ3 SCNN1G
GO:0005669	transcription factor TFIID complex	cellular component	38	1	0.191217	0.174225	0.715769	TAF1L
GO:0000422	autophagy of mitochondrion	biological process	41	1	0.191778	0.174539	0.632031	ATG4B
GO:0060429	epithelium development	biological process	115	2	0.755292	0.175053	0.632031	PKD2 TRIM71
GO:0004521	endoribonuclease activity	molecular function	32	1	0.192415	0.175259	0.712314	AGO2
GO:0080008	Cul4-RING E3 ubiquitin ligase complex	cellular component	36	1	0.193834	0.176472	0.715769	DCAF12L2
GO:0016604	nuclear body	cellular component	642	7	4.59759	0.177226	0.715769	FLYWCH1 MDC1 MKI67 MKNK2 RNF112 SETX SRCAP
GO:0072686	mitotic spindle	cellular component	107	2	0.761458	0.177285	0.715769	GPSM2 PKD2
GO:0005765	lysosomal membrane	cellular component	355	4	2.19254	0.17747	0.715769	AP2A2 ATP8A1 HPS6 SLC36A1
GO:0051493	regulation of cytoskeleton organization	biological process	100	2	0.762177	0.177524	0.632031	ARHGAP35 PLXNB1
GO:0035304	regulation of protein dephosphorylation	biological process	36	1	0.196525	0.178585	0.632031	ANKLE2
GO:0030695	GTPase regulator activity	molecular function	264	4	2.19818	0.178715	0.712314	ARHGAP32 ARHGAP35 GPSM2 PLXNB1
GO:0005789	endoplasmic reticulum membrane	cellular component	872	7	4.61853	0.180039	0.715769	ANKLE2 ARHGAP32 BCAP31 CYP2W1 DGAT2 PKD2 TMCC2
GO:0042981	regulation of apoptotic process	biological process	845	8	5.46559	0.181059	0.632031	ANKLE2 DAPK1 EPHB3 FGFR1 PRLR ROR2 SETX ZNF268
GO:0042623	ATPase activity, coupled	molecular function	96	2	0.780227	0.184317	0.712314	RAD51D YTHDC2
GO:0061024	membrane organization	biological process	132	2	0.783484	0.184617	0.632031	AP2A2 STON2
GO:0001501	skeletal system development	biological process	183	3	1.48052	0.18548	0.632031	FGFR1 GNAS PCSK5
GO:2001242	regulation of intrinsic apoptotic signaling pathway	biological process	49	1	0.206428	0.186569	0.632031	BCAP31
GO:0019955	cytokine binding	molecular function	39	1	0.207393	0.187489	0.712314	PRLR
GO:0005657	replication fork	cellular component	32	1	0.207796	0.187592	0.715769	RAD51D
GO:0034703	cation channel complex	cellular component	69	2	0.791017	0.188041	0.715769	PKD2 SCNN1G
GO:0007212	dopamine receptor signaling pathway	biological process	33	1	0.210368	0.189756	0.632031	GNAS
GO:0070646	protein modification by small protein removal	biological process	257	3	1.5091	0.192537	0.632031	MDM4 NOD2 USP24
GO:0001822	kidney development	biological process	109	2	0.80601	0.193291	0.632031	MMP17 PCSK5
GO:0006959	humoral immune response	biological process	56	1	0.219099	0.19694	0.632031	IFNA21
GO:1901652	response to peptide	biological process	35	1	0.219245	0.196981	0.632031	NOD2
GO:0061564	axon development	biological process	98	2	0.818787	0.197383	0.632031	ARHGAP35 EPHB3
GO:0000993	RNA polymerase II core binding	molecular function	32	1	0.22023	0.197755	0.712314	AGO2
GO:0043408	regulation of MAPK cascade	biological process	207	3	1.53155	0.198598	0.632031	EPHB3 FGFR1 ROR2
GO:0044452	nucleolar part	cellular component	146	2	0.822636	0.199039	0.726169	ARHGAP32 ZNF385B
GO:0022618	ribonucleoprotein complex assembly	biological process	150	2	0.826698	0.200722	0.632031	SETX TGS1
GO:0051254	positive regulation of RNA metabolic process	biological process	33	1	0.223955	0.200977	0.632031	SETX
GO:0030073	insulin secretion	biological process	38	1	0.224744	0.201465	0.632031	PCLO
GO:0015078	proton transmembrane transporter activity	molecular function	50	1	0.2248	0.201531	0.712314	SLC36A1
GO:0034097	response to cytokine	biological process	153	2	0.836234	0.203949	0.632031	CCR7 YTHDC2
GO:0015179	L-amino acid transmembrane transporter activity	molecular function	47	1	0.227751	0.203968	0.712314	SLC36A1
GO:0032993	protein-DNA complex	cellular component	43	1	0.2278	0.204099	0.726169	ZBTB17
GO:0004222	metalloendopeptidase activity	molecular function	105	2	0.839023	0.204576	0.712314	ADAMTS5 MMP17
GO:0019904	protein domain specific binding	molecular function	238	3	1.56165	0.205807	0.712314	GPSM2 ODF1 PLXNB3
GO:0042327	positive regulation of phosphorylation	biological process	209	3	1.56367	0.206529	0.632031	EPHB3 FGFR1 ROR2
GO:1902531	regulation of intracellular signal transduction	biological process	416	5	3.14098	0.206782	0.632031	ARHGAP32 ARHGAP35 MDM4 NOD2 TAF1L
GO:0043604	amide biosynthetic process	biological process	43	1	0.231591	0.206834	0.632031	PCSK5
GO:0003743	translation initiation factor activity	molecular function	50	1	0.233478	0.208575	0.712314	AGO2
GO:0036064	ciliary basal body	cellular component	114	2	0.85089	0.209235	0.726169	ARHGAP35 PKD2
GO:0043269	regulation of ion transport	biological process	49	1	0.234739	0.209611	0.632031	KCNJ3
GO:0007050	cell cycle arrest	biological process	128	2	0.851416	0.210132	0.632031	PKD2 RNF112
GO:0044773	mitotic DNA damage checkpoint	biological process	39	1	0.236672	0.210961	0.632031	MDC1
GO:0060249	anatomical structure homeostasis	biological process	34	1	0.236932	0.21102	0.632031	RAD51D
GO:0019888	protein phosphatase regulator activity	molecular function	49	1	0.238135	0.211835	0.712314	ANKLE2
GO:0007166	cell surface receptor signaling pathway	biological process	178	2	0.859624	0.212765	0.632031	MKNK2 PRLR
GO:0022407	regulation of cell-cell adhesion	biological process	33	1	0.241079	0.214461	0.632031	EPHB3
GO:0043588	skin development	biological process	109	2	0.870514	0.216	0.632031	FGFR1 GNAS
GO:0008047	enzyme activator activity	molecular function	48	1	0.24406	0.216625	0.712314	MMP17
GO:0001510	RNA methylation	biological process	45	1	0.243927	0.216763	0.632031	TGS1
GO:0017046	peptide hormone binding	molecular function	42	1	0.245253	0.217775	0.712314	PRLR
GO:0048856	anatomical structure development	biological process	37	1	0.24609	0.218361	0.632031	ROR2
GO:0045595	regulation of cell differentiation	biological process	125	2	0.877742	0.219185	0.632031	FGFR1 ZNF268
GO:0034220	ion transmembrane transport	biological process	243	3	1.61495	0.219968	0.632031	ATP8A1 BSND SCNN1G
GO:0006623	protein targeting to vacuole	biological process	32	1	0.249107	0.220927	0.632031	VPS13D
GO:0006366	transcription by RNA polymerase II	biological process	501	5	3.22501	0.222009	0.632031	HIVEP2 NELFCD RTF1 SRCAP TAF1L
GO:0006641	triglyceride metabolic process	biological process	61	1	0.251056	0.22217	0.632031	DGAT2
GO:0046942	carboxylic acid transport	biological process	52	1	0.251173	0.222283	0.632031	SLC36A1
GO:0007596	blood coagulation	biological process	164	2	0.887807	0.222727	0.632031	HPS6 IFNA21
GO:0001525	angiogenesis	biological process	221	3	1.62799	0.223126	0.632031	EPHB3 FGFR1 HS6ST1
GO:0017147	Wnt-protein binding	molecular function	30	1	0.253512	0.224238	0.712314	ROR2
GO:0016579	protein deubiquitination	biological process	274	3	1.63912	0.226007	0.632031	MDM4 NOD2 USP24
GO:0051726	regulation of cell cycle	biological process	257	3	1.64056	0.226646	0.632031	RAD51D ZBTB17 ZNF268
GO:0006612	protein targeting to membrane	biological process	64	1	0.257418	0.227094	0.632031	ATG4B
GO:0000245	spliceosomal complex assembly	biological process	44	1	0.257981	0.227713	0.632031	SETX
GO:0051607	defense response to virus	biological process	188	2	0.90132	0.227864	0.632031	IFNA21 ZC3HAV1
GO:0051248	negative regulation of protein metabolic process	biological process	42	1	0.259247	0.228588	0.632031	MDM4
GO:0004175	endopeptidase activity	molecular function	285	3	1.65092	0.22902	0.712314	ADAMTS5 ATG4B PCSK5
GO:0004713	protein tyrosine kinase activity	molecular function	171	3	1.65421	0.229944	0.712314	EPHB3 FGFR1 ROR2
GO:0006865	amino acid transport	biological process	53	1	0.261137	0.229972	0.632031	SLC36A1
GO:2000113	negative regulation of cellular macromolecule biosynthetic process	biological process	500	5	3.27882	0.23177	0.632031	ARHGAP35 DAPK1 MYB TRIM71 ZNF423
GO:1901701	cellular response to oxygen-containing compound	biological process	268	3	1.66184	0.231869	0.632031	DAPK1 PKD2 SETX
GO:0007029	endoplasmic reticulum organization	biological process	47	1	0.264651	0.232701	0.632031	RNF112
GO:0000781	chromosome, telomeric region	cellular component	137	2	0.916084	0.23305	0.783535	RAD51D SETX
GO:0015075	ion transmembrane transporter activity	molecular function	36	1	0.264884	0.233222	0.712314	SCNN1G
GO:0051480	regulation of cytosolic calcium ion concentration	biological process	140	2	0.916909	0.23331	0.632031	BCAP31 CCR7
GO:0004540	ribonuclease activity	molecular function	50	1	0.26698	0.234493	0.712314	AGO2
GO:0043123	positive regulation of I-kappaB kinase/NF-kappaB signaling	biological process	190	2	0.921059	0.234956	0.632031	CCR7 NOD2
GO:0007034	vacuolar transport	biological process	34	1	0.267607	0.235438	0.632031	VPS13D
GO:0051879	Hsp90 protein binding	molecular function	41	1	0.269684	0.2366	0.712314	NOD2
GO:0032200	telomere organization	biological process	40	1	0.272309	0.238462	0.632031	RAD51D
GO:0007219	Notch signaling pathway	biological process	122	2	0.931005	0.238763	0.632031	SUSD5 ZNF423
GO:0042277	peptide binding	molecular function	49	1	0.273352	0.239573	0.712314	PCSK5
GO:0036297	interstrand cross-link repair	biological process	48	1	0.277259	0.2428	0.632031	RAD51D
GO:0015171	amino acid transmembrane transporter activity	molecular function	55	1	0.279623	0.244275	0.712314	SLC36A1
GO:0030054	cell junction	cellular component	539	6	4.22143	0.24781	0.783535	AGO2 ARHGAP32 PCLO RNF112 STON2 UNC13A
GO:0007267	cell-cell signaling	biological process	212	2	0.960975	0.249899	0.632031	PCSK5 STAB1
GO:1905037	autophagosome organization	biological process	55	1	0.288344	0.250581	0.632031	ATG4B
GO:0008270	zinc ion binding	molecular function	800	7	5.1117	0.25081	0.712314	ADAMTS5 MDM4 MMP17 RNF112 TRIM71 ZNF385B ZNFX1
GO:0017157	regulation of exocytosis	biological process	55	1	0.290345	0.252173	0.632031	PCLO
GO:0005198	structural molecule activity	molecular function	136	2	0.967344	0.252184	0.712314	FGFR1 LAMC3
GO:0015079	potassium ion transmembrane transporter activity	molecular function	38	1	0.29082	0.252931	0.712314	PKD2
GO:0002062	chondrocyte differentiation	biological process	41	1	0.292525	0.254059	0.632031	FGFR1
GO:0072359	circulatory system development	biological process	104	2	0.972646	0.254146	0.632031	PCSK5 PKD2
GO:0097190	apoptotic signaling pathway	biological process	60	1	0.297041	0.25717	0.632031	DAPK1
GO:0035639	purine ribonucleoside triphosphate binding	molecular function	387	4	2.59341	0.26166	0.712314	ABCA12 DAPK1 MKNK2 SEPT12
GO:0030099	myeloid cell differentiation	biological process	49	1	0.304507	0.262864	0.632031	RASGRP4
GO:0015108	chloride transmembrane transporter activity	molecular function	54	1	0.304777	0.263058	0.712314	BSND
GO:0006446	regulation of translational initiation	biological process	63	1	0.305559	0.263745	0.632031	AGO2
GO:0008324	cation transmembrane transporter activity	molecular function	96	2	0.998579	0.26389	0.712314	ATP8A1 SLC36A1
GO:0043491	protein kinase B signaling	biological process	51	1	0.306315	0.264052	0.632031	SETX
GO:0009898	cytoplasmic side of plasma membrane	cellular component	51	1	0.307201	0.265219	0.783535	GNB1L
GO:0042393	histone binding	molecular function	125	2	1.00303	0.265238	0.712314	MLL3 SRCAP
GO:0000045	autophagosome assembly	biological process	64	1	0.308886	0.26582	0.632031	ATG4B
GO:0046427	positive regulation of JAK-STAT cascade	biological process	73	1	0.309171	0.266402	0.632031	PRLR
GO:0098656	anion transmembrane transport	biological process	47	1	0.31185	0.268177	0.632031	SLC35A2
GO:0032872	regulation of stress-activated MAPK cascade	biological process	42	1	0.314291	0.270182	0.632031	NOD2
GO:0019318	hexose metabolic process	biological process	46	1	0.316358	0.271747	0.632031	SLC35A2
GO:0045165	cell fate commitment	biological process	49	1	0.317337	0.272216	0.632031	ROR2
GO:0030198	extracellular matrix organization	biological process	285	4	2.65752	0.275569	0.632031	ADAMTS5 COL6A2 LAMC3 MMP17
GO:0046943	carboxylic acid transmembrane transporter activity	molecular function	65	1	0.323518	0.27698	0.712314	SLC36A1
GO:0018410	C-terminal protein amino acid modification	biological process	78	1	0.325853	0.278234	0.632031	ATG4B
GO:0004672	protein kinase activity	molecular function	545	6	4.40909	0.279287	0.712314	DAPK1 EPHB3 FGFR1 MKNK2 ROR2 TAF1L
GO:0001077	transcriptional activator activity, RNA polymerase II proximal promoter sequence-specific DNA binding	molecular function	174	2	1.04309	0.280285	0.712314	MYB ZBTB17
GO:0000166	nucleotide binding	molecular function	57	1	0.331421	0.282531	0.712314	GPSM2
GO:0007584	response to nutrient	biological process	65	1	0.331515	0.282739	0.632031	NOD2
GO:0004842	ubiquitin-protein transferase activity	molecular function	425	4	2.69201	0.283012	0.712314	HECTD3 LMO7 MDM4 TRIM71
GO:0045088	regulation of innate immune response	biological process	75	1	0.33255	0.283374	0.632031	IFNA21
GO:0010821	regulation of mitochondrion organization	biological process	48	1	0.336631	0.28626	0.632031	ZBTB17
GO:0044257	cellular protein catabolic process	biological process	61	1	0.340006	0.288755	0.632031	AP2A2
GO:1902850	microtubule cytoskeleton organization involved in mitosis	biological process	41	1	0.341887	0.289929	0.632031	GPSM2
GO:0005844	polysome	cellular component	70	1	0.343165	0.290961	0.783535	AGO2
GO:0007264	small GTPase mediated signal transduction	biological process	142	2	1.07313	0.291559	0.632031	ARHGAP32 RASGRP4
GO:0022843	voltage-gated cation channel activity	molecular function	98	2	1.07453	0.291894	0.712314	CACNB1 PKD2
GO:0050890	cognition	biological process	47	1	0.344401	0.292108	0.632031	GNAS
GO:0001578	microtubule bundle formation	biological process	41	1	0.346573	0.293343	0.632031	RP1L1
GO:0043044	ATP-dependent chromatin remodeling	biological process	38	1	0.347091	0.29367	0.632031	SRCAP
GO:0055065	metal ion homeostasis	biological process	42	1	0.347944	0.294222	0.632031	SCNN1G
GO:0010608	posttranscriptional regulation of gene expression	biological process	49	1	0.347723	0.294409	0.632031	TRIM71
GO:0051321	meiotic cell cycle	biological process	62	1	0.349126	0.295038	0.632031	YTHDC2
GO:0005615	extracellular space	cellular component	1367	9	7.21852	0.296191	0.783535	ADAMTS5 COL6A2 IFNA21 IRF2BPL MMP17 PCSK5 PPFIBP2 PSPN TGS1
GO:0007275	multicellular organism development	biological process	422	4	2.76071	0.298057	0.632031	C19orf57 FGFR1 ODF1 ROR2
GO:0030336	negative regulation of cell migration	biological process	140	2	1.09233	0.298095	0.632031	ARID2 PLXNB3
GO:0005216	ion channel activity	molecular function	100	2	1.09184	0.298246	0.712314	PKD2 SCNN1G
GO:0043535	regulation of blood vessel endothelial cell migration	biological process	51	1	0.355332	0.299506	0.632031	FGFR1
GO:0006935	chemotaxis	biological process	111	1	0.355747	0.299662	0.632031	CCR7
GO:0035249	synaptic transmission, glutamatergic	biological process	37	1	0.356368	0.300082	0.632031	UNC13A
GO:0051252	regulation of RNA metabolic process	biological process	40	1	0.357646	0.300825	0.632031	AHNAK2
GO:0009913	epidermal cell differentiation	biological process	71	1	0.358229	0.301472	0.632031	FGFR1
GO:1901991	negative regulation of mitotic cell cycle phase transition	biological process	80	1	0.3603	0.302885	0.632031	PKD2
GO:0008610	lipid biosynthetic process	biological process	70	1	0.36434	0.305991	0.632031	PRLR
GO:0007204	positive regulation of cytosolic calcium ion concentration	biological process	183	2	1.11417	0.306076	0.632031	BCAP31 CCR7
GO:0044297	cell body	cellular component	70	1	0.365636	0.306556	0.783535	RNF112
GO:0042113	B cell activation	biological process	80	1	0.366181	0.307417	0.632031	IFNA21
GO:0006954	inflammatory response	biological process	397	3	1.9414	0.307699	0.632031	CCR7 NOD2 STAB1
GO:0051403	stress-activated MAPK cascade	biological process	63	1	0.367448	0.307748	0.632031	NOD2
GO:0005254	chloride channel activity	molecular function	68	1	0.367837	0.308289	0.712314	BSND
GO:0071407	cellular response to organic cyclic compound	biological process	163	2	1.1187	0.30837	0.632031	NOD2 PKD2
GO:0007600	sensory perception	biological process	47	1	0.367904	0.308561	0.632031	GNAS
GO:0001934	positive regulation of protein phosphorylation	biological process	434	4	2.81143	0.310111	0.632031	CCR7 EPHB3 FGFR1 ROR2
GO:0003727	single-stranded RNA binding	molecular function	57	1	0.370203	0.310143	0.712314	AGO2
GO:0043122	regulation of I-kappaB kinase/NF-kappaB signaling	biological process	203	2	1.12665	0.310682	0.632031	CCR7 NOD2
GO:0048471	perinuclear region of cytoplasm	cellular component	674	6	4.59025	0.310714	0.783535	BCAP31 DEF6 DGAT2 HECTD3 SEPT12 SRCAP
GO:0006898	receptor-mediated endocytosis	biological process	140	2	1.12704	0.311622	0.632031	AP2A2 STAB1
GO:0004896	cytokine receptor activity	molecular function	81	1	0.372734	0.311764	0.712314	PRLR
GO:0006952	defense response	biological process	68	1	0.373698	0.312159	0.632031	NOD2
GO:2001235	positive regulation of apoptotic signaling pathway	biological process	86	1	0.373846	0.312235	0.632031	BCAP31
GO:0051568	histone H3-K4 methylation	biological process	30	1	0.374133	0.312422	0.632031	MLL3
GO:0030098	lymphocyte differentiation	biological process	76	1	0.374339	0.312984	0.632031	IFNA21
GO:0005548	phospholipid transporter activity	molecular function	48	1	0.376634	0.314212	0.712314	ATP8A1
GO:0030141	secretory granule	cellular component	85	1	0.376683	0.314234	0.783535	PCSK5
GO:0061659	ubiquitin-like protein ligase activity	molecular function	182	2	1.13715	0.315039	0.712314	HECTD3 MDM4
GO:0006508	proteolysis	biological process	466	4	2.83346	0.315158	0.632031	ADAMTS5 ATG4B MMP17 PCSK5
GO:0048786	presynaptic active zone	cellular component	106	2	1.14457	0.317663	0.783535	PCLO UNC13A
GO:2000045	regulation of G1/S transition of mitotic cell cycle	biological process	51	1	0.383939	0.319366	0.632031	PKD2
GO:0000731	DNA synthesis involved in DNA repair	biological process	62	1	0.384426	0.319512	0.632031	RAD51D
GO:0043666	regulation of phosphoprotein phosphatase activity	biological process	63	1	0.385809	0.320703	0.632031	ANKLE2
GO:0065004	protein-DNA complex assembly	biological process	91	1	0.386752	0.321131	0.632031	RAD51D
GO:0000139	Golgi membrane	cellular component	646	5	3.75321	0.321767	0.783535	ARHGAP32 HS3ST2 HS3ST5 HS6ST1 SLC35A2
GO:0005262	calcium channel activity	molecular function	100	2	1.15855	0.322803	0.712314	CACNB1 PKD2
GO:0000976	transcription regulatory region sequence-specific DNA binding	molecular function	298	3	2.00029	0.323617	0.712314	ARHGAP35 SETX TNRC18
GO:0015629	actin cytoskeleton	cellular component	320	4	2.87543	0.324217	0.783535	ARHGAP32 ARHGAP35 DAPK1 ZNF268
GO:0005581	collagen trimer	cellular component	57	1	0.392928	0.325362	0.783535	COL6A2
GO:0043195	terminal bouton	cellular component	50	1	0.394756	0.326975	0.783535	UNC13A
GO:0055085	transmembrane transport	biological process	474	4	2.88801	0.327116	0.632031	ABCA12 ATP8A1 BSND SCNN1G
GO:0030838	positive regulation of actin filament polymerization	biological process	65	1	0.395854	0.327364	0.632031	CCR7
GO:0050896	response to stimulus	biological process	61	1	0.395948	0.327571	0.632031	SCNN1G
GO:0008201	heparin binding	molecular function	166	2	1.17402	0.327807	0.712314	ADAMTS5 FGFR1
GO:0006694	steroid biosynthetic process	biological process	84	1	0.397463	0.328892	0.632031	PRLR
GO:0008234	cysteine-type peptidase activity	molecular function	67	1	0.401181	0.330853	0.712314	ATG4B
GO:0030216	keratinocyte differentiation	biological process	77	1	0.400666	0.330869	0.632031	FGFR1
GO:0030659	cytoplasmic vesicle membrane	cellular component	148	2	1.18135	0.330998	0.783535	AHNAK2 PKD2
GO:0000723	telomere maintenance	biological process	59	1	0.401844	0.331061	0.632031	RAD51D
GO:0048666	neuron development	biological process	162	2	1.18287	0.331367	0.632031	HS6ST1 RP1L1
GO:0044782	cilium organization	biological process	178	2	1.18734	0.333276	0.632031	PKD2 SEPT12
GO:0000122	negative regulation of transcription by RNA polymerase II	biological process	850	7	5.63976	0.333823	0.632031	ARHGAP35 FGFR1 IRF2BPL MDM4 MYB RTF1 ZNF268
GO:0005544	calcium-dependent phospholipid binding	molecular function	65	1	0.406659	0.334929	0.712314	PCLO
GO:0000775	chromosome, centromeric region	cellular component	63	1	0.408876	0.335784	0.783535	ZNFX1
GO:0043406	positive regulation of MAP kinase activity	biological process	187	2	1.19861	0.336359	0.632031	FGFR1 NOD2
GO:0031329	regulation of cellular catabolic process	biological process	53	1	0.414318	0.339811	0.632031	DAPK1
GO:0007269	neurotransmitter secretion	biological process	48	1	0.415724	0.340586	0.632031	UNC13A
GO:0032273	positive regulation of protein polymerization	biological process	63	1	0.415582	0.340622	0.632031	CCR7
GO:0051924	regulation of calcium ion transport	biological process	63	1	0.415911	0.340905	0.632031	PKD2
GO:0120039	plasma membrane bounded cell projection morphogenesis	biological process	49	1	0.416612	0.341067	0.632031	PLXNB1
GO:0050729	positive regulation of inflammatory response	biological process	100	1	0.419423	0.343235	0.632031	NOD2
GO:0034728	nucleosome organization	biological process	76	1	0.421486	0.344226	0.632031	ARID2
GO:0071897	DNA biosynthetic process	biological process	60	1	0.422827	0.34528	0.632031	RAD51D
GO:0006813	potassium ion transport	biological process	69	1	0.425057	0.346972	0.632031	KCNJ3
GO:0000725	recombinational repair	biological process	70	1	0.425564	0.34711	0.632031	RAD51D
GO:0098662	inorganic cation transmembrane transport	biological process	139	2	1.22771	0.347471	0.632031	PKD2 SCNN1G
GO:0006413	translational initiation	biological process	131	1	0.431097	0.351	0.632031	AGO2
GO:0008168	methyltransferase activity	molecular function	79	1	0.430948	0.351141	0.716467	TGS1
GO:0001952	regulation of cell-matrix adhesion	biological process	57	1	0.432671	0.352109	0.632031	CCR7
GO:0016567	protein ubiquitination	biological process	655	5	3.90708	0.352475	0.632031	HECTD3 IRF2BPL LMO7 RTF1 TRIM71
GO:0060348	bone development	biological process	61	1	0.43931	0.356222	0.632031	GNAS
GO:0045892	negative regulation of transcription, DNA-templated	biological process	890	7	5.78141	0.357309	0.632031	ARHGAP35 IRF2BPL MDM4 MYB RTF1 ZNF268 ZNF423
GO:0007218	neuropeptide signaling pathway	biological process	102	1	0.443591	0.358877	0.632031	NXPH4
GO:0005856	cytoskeleton	cellular component	716	7	5.79138	0.359474	0.783535	ARHGAP32 DAPK1 DEF6 NOD2 PCLO SEPT12 ZNF268
GO:0006396	RNA processing	biological process	200	2	1.26342	0.360499	0.632031	SETX YTHDC2
GO:0009615	response to virus	biological process	103	1	0.448107	0.361727	0.632031	ZC3HAV1
GO:0072657	protein localization to membrane	biological process	166	2	1.2672	0.361986	0.632031	ABCA12 HPS6
GO:0001669	acrosomal vesicle	cellular component	87	1	0.44889	0.362099	0.783535	ACRBP
GO:0042326	negative regulation of phosphorylation	biological process	70	1	0.449369	0.362582	0.632031	ANKLE2
GO:0010467	gene expression	biological process	407	3	2.1444	0.362591	0.632031	AGO2 SETX YTHDC2
GO:0005524	ATP binding	molecular function	1415	14	12.4529	0.362859	0.716467	ABCA12 ATP8A1 DAPK1 EPHB3 FGFR1 MKI67 MKNK2 NOD2 RAD51D ROR2 SETX SRCAP VWA8 YTHDC2
GO:0001750	photoreceptor outer segment	cellular component	60	1	0.450783	0.364024	0.783535	RP1L1
GO:0007286	spermatid development	biological process	77	1	0.452817	0.364799	0.632031	YTHDC2
GO:0034612	response to tumor necrosis factor	biological process	101	1	0.453412	0.365087	0.632031	YTHDC2
GO:0045785	positive regulation of cell adhesion	biological process	74	1	0.453996	0.365475	0.632031	CCR7
GO:0045597	positive regulation of cell differentiation	biological process	205	2	1.27823	0.366248	0.632031	FGFR1 ZNF268
GO:0031347	regulation of defense response	biological process	73	1	0.456594	0.367056	0.632031	NOD2
GO:0010506	regulation of autophagy	biological process	215	2	1.28275	0.367622	0.632031	DAPK1 ZBTB17
GO:0043547	positive regulation of GTPase activity	biological process	382	4	3.07587	0.370168	0.632031	ARHGAP32 ARHGAP35 CCR7 PLXNB1
GO:0008233	peptidase activity	molecular function	78	1	0.461063	0.370382	0.716467	PCSK5
GO:0045787	positive regulation of cell cycle	biological process	86	1	0.463113	0.371375	0.632031	ZNF268
GO:0032970	regulation of actin filament-based process	biological process	62	1	0.464095	0.371923	0.632031	ARHGAP35
GO:0010948	negative regulation of cell cycle process	biological process	79	1	0.464245	0.37225	0.632031	ZNF268
GO:0016236	macroautophagy	biological process	107	1	0.466387	0.373083	0.632031	ATG4B
GO:0005938	cell cortex	cellular component	141	2	1.29946	0.373879	0.783535	ARHGAP32 GPSM2
GO:0042632	cholesterol homeostasis	biological process	79	1	0.466899	0.373938	0.632031	DGAT2
GO:0032436	positive regulation of proteasomal ubiquitin-dependent protein catabolic process	biological process	88	1	0.467981	0.374135	0.632031	BCAP31
GO:0030100	regulation of endocytosis	biological process	73	1	0.468174	0.374501	0.632031	STON2
GO:0035770	ribonucleoprotein granule	cellular component	81	1	0.468778	0.375059	0.783535	YTHDC2
GO:0014069	postsynaptic density	cellular component	372	4	3.09835	0.375416	0.783535	ARHGAP32 DAPK1 PCLO RNF112
GO:0010508	positive regulation of autophagy	biological process	74	1	0.47358	0.377911	0.632031	DAPK1
GO:0043010	camera-type eye development	biological process	51	1	0.474487	0.378528	0.632031	ARHGAP35
GO:0030833	regulation of actin filament polymerization	biological process	75	1	0.476297	0.379549	0.632031	CCR7
GO:0051966	regulation of synaptic transmission, glutamatergic	biological process	55	1	0.477612	0.380361	0.632031	UNC13A
GO:0009617	response to bacterium	biological process	86	1	0.481557	0.382991	0.632031	STOX2
GO:0098687	chromosomal region	cellular component	72	1	0.482774	0.38373	0.783535	RAD51D
GO:0045786	negative regulation of cell cycle	biological process	76	1	0.484572	0.384844	0.632031	ZBTB17
GO:0005802	trans-Golgi network	cellular component	220	2	1.33394	0.385669	0.783535	ATP8A1 PCSK5
GO:0061640	cytoskeleton-dependent cytokinesis	biological process	68	1	0.486935	0.385916	0.632031	44816
GO:1902600	proton transmembrane transport	biological process	107	1	0.488695	0.386931	0.632031	SLC36A1
GO:0051604	protein maturation	biological process	88	1	0.489059	0.387667	0.632031	PCSK5
GO:0030900	forebrain development	biological process	47	1	0.490109	0.388419	0.632031	ARHGAP35
GO:0010212	response to ionizing radiation	biological process	87	1	0.491206	0.389214	0.632031	RAD51D
GO:0048488	synaptic vesicle endocytosis	biological process	68	1	0.494317	0.390835	0.632031	STON2
GO:0043507	positive regulation of JUN kinase activity	biological process	58	1	0.495553	0.391212	0.632031	ROR2
GO:0044843	cell cycle G1/S phase transition	biological process	91	1	0.495431	0.391511	0.632031	TRIM71
GO:0000281	mitotic cytokinesis	biological process	65	1	0.498104	0.392714	0.632031	44816
GO:0005126	cytokine receptor binding	molecular function	138	1	0.497828	0.392791	0.716467	IFNA21
GO:0018212	peptidyl-tyrosine modification	biological process	50	1	0.498705	0.393185	0.632031	FGFR1
GO:0030182	neuron differentiation	biological process	188	2	1.35536	0.39328	0.632031	HS6ST1 RNF112
GO:0015405	P-P-bond-hydrolysis-driven transmembrane transporter activity	molecular function	44	1	0.5004	0.394337	0.716467	ABCA12
GO:0090150	establishment of protein localization to membrane	biological process	81	1	0.501178	0.394987	0.632031	ATG4B
GO:0048813	dendrite morphogenesis	biological process	50	1	0.502227	0.395454	0.632031	EPHB3
GO:0070588	calcium ion transmembrane transport	biological process	135	2	1.36126	0.395918	0.632031	CACNB1 PKD2
GO:0005244	voltage-gated ion channel activity	molecular function	58	1	0.503283	0.396	0.716467	PKD2
GO:0019783	ubiquitin-like protein-specific protease activity	molecular function	75	1	0.503942	0.396858	0.716467	USP24
GO:0000904	cell morphogenesis involved in differentiation	biological process	55	1	0.50459	0.397215	0.632031	EPHB3
GO:0007283	spermatogenesis	biological process	382	3	2.27805	0.399009	0.632031	BCAP31 ODF1 SETX
GO:0006518	peptide metabolic process	biological process	94	1	0.513437	0.402022	0.632031	PCSK5
GO:0031334	positive regulation of protein complex assembly	biological process	93	1	0.514596	0.402835	0.632031	SETX
GO:0009968	negative regulation of signal transduction	biological process	301	3	2.29314	0.40301	0.632031	EPHB3 FGFR1 ROR2
GO:0008202	steroid metabolic process	biological process	105	1	0.514701	0.403259	0.632031	PRLR
GO:0006497	protein lipidation	biological process	126	1	0.523312	0.407984	0.635765	ATG4B
GO:0003725	double-stranded RNA binding	molecular function	76	1	0.523537	0.408174	0.716467	AGO2
GO:0042734	presynaptic membrane	cellular component	174	2	1.39882	0.40875	0.783535	KCNJ3 UNC13A
GO:0007416	synapse assembly	biological process	138	2	1.40149	0.409813	0.635765	PCLO PPFIBP2
GO:0046914	transition metal ion binding	molecular function	398	3	2.32016	0.410085	0.716467	FGFR1 MDM4 RNF112
GO:0071345	cellular response to cytokine stimulus	biological process	453	3	2.32048	0.410253	0.635765	CCR7 DAPK1 IFNA21
GO:0005794	Golgi apparatus	cellular component	924	7	6.09812	0.410567	0.783535	ARHGAP32 ATP8A1 NOD2 PCSK5 PKD2 SLC35A2 SRCAP
GO:0030155	regulation of cell adhesion	biological process	43	1	0.528057	0.410842	0.635765	LMO7
GO:0000151	ubiquitin ligase complex	cellular component	101	1	0.528011	0.410924	0.783535	LMO7
GO:0042626	ATPase activity, coupled to transmembrane movement of substances	molecular function	49	1	0.533255	0.414104	0.716467	ABCA12
GO:1902905	positive regulation of supramolecular fiber organization	biological process	81	1	0.537651	0.41679	0.637647	CCR7
GO:0051962	positive regulation of nervous system development	biological process	50	1	0.537591	0.417026	0.637647	EPHB3
GO:0005777	peroxisome	cellular component	104	1	0.538529	0.417167	0.783535	VWA8
GO:0051591	response to cAMP	biological process	73	1	0.541346	0.418806	0.637647	PKD2
GO:0015081	sodium ion transmembrane transporter activity	molecular function	71	1	0.542	0.419182	0.716467	SCNN1G
GO:0042054	histone methyltransferase activity	molecular function	48	1	0.543838	0.419934	0.716467	MLL3
GO:0010811	positive regulation of cell-substrate adhesion	biological process	75	1	0.545003	0.420795	0.637647	CCR7
GO:0018024	histone-lysine N-methyltransferase activity	molecular function	47	1	0.545774	0.421489	0.716467	MLL3
GO:0051216	cartilage development	biological process	79	1	0.546665	0.422086	0.637647	GNAS
GO:0031175	neuron projection development	biological process	185	2	1.44144	0.423351	0.637647	EPHB3 PLXNB1
GO:0032526	response to retinoic acid	biological process	84	1	0.549277	0.423605	0.637647	SETX
GO:0007088	regulation of mitotic nuclear division	biological process	85	1	0.55056	0.424205	0.637647	MKI67
GO:0009749	response to glucose	biological process	93	1	0.550128	0.42421	0.637647	COL6A2
GO:0000724	double-strand break repair via homologous recombination	biological process	89	1	0.558835	0.429243	0.637647	RAD51D
GO:0009791	post-embryonic development	biological process	68	1	0.558995	0.429354	0.637647	AGO2
GO:0005518	collagen binding	molecular function	66	1	0.559693	0.429805	0.716467	COL6A2
GO:0007189	adenylate cyclase-activating G-protein coupled receptor signaling pathway	biological process	97	1	0.561284	0.429818	0.637647	GNAS
GO:0030509	BMP signaling pathway	biological process	89	1	0.561876	0.430103	0.637647	ROR2
GO:0005516	calmodulin binding	molecular function	199	3	2.39789	0.430976	0.716467	DAPK1 MKNK2 UNC13A
GO:0008593	regulation of Notch signaling pathway	biological process	74	1	0.562447	0.431504	0.637647	NOD2
GO:0006812	cation transport	biological process	82	1	0.563113	0.431618	0.637647	SLC36A1
GO:0007052	mitotic spindle organization	biological process	72	1	0.568191	0.434342	0.639739	GPSM2
GO:0005730	nucleolus	cellular component	854	6	5.28387	0.434434	0.783535	FGFR1 MKI67 RTF1 SETX STON2 TGS1
GO:0005125	cytokine activity	molecular function	212	1	0.572603	0.436676	0.716467	IFNA21
GO:0097193	intrinsic apoptotic signaling pathway	biological process	104	1	0.579655	0.440856	0.64364	ZNF385B
GO:0043065	positive regulation of apoptotic process	biological process	377	3	2.43815	0.441363	0.64364	BCAP31 DAPK1 ZNF268
GO:0009888	tissue development	biological process	39	1	0.581545	0.441792	0.64364	LAMC3
GO:0016323	basolateral plasma membrane	cellular component	196	2	1.50002	0.443079	0.783535	BSND NOD2
GO:0007606	sensory perception of chemical stimulus	biological process	277	1	0.583472	0.443179	0.64364	GNAS
GO:0044089	positive regulation of cellular component biogenesis	biological process	83	1	0.584154	0.443572	0.64364	EPHB3
GO:0000228	nuclear chromosome	cellular component	50	1	0.58739	0.445419	0.783535	SETX
GO:1902476	chloride transmembrane transport	biological process	92	1	0.58933	0.446236	0.644576	BSND
GO:0032446	protein modification by small protein conjugation	biological process	387	3	2.45845	0.446853	0.644576	HECTD3 LMO7 RTF1
GO:0000793	condensed chromosome	cellular component	49	1	0.591077	0.447551	0.783535	MKI67
GO:0003678	DNA helicase activity	molecular function	62	1	0.59183	0.447599	0.716467	SETX
GO:0005096	GTPase activator activity	molecular function	282	3	2.4619	0.44773	0.716467	ARHGAP32 ARHGAP35 PLXNB1
GO:0071702	organic substance transport	biological process	87	1	0.593389	0.44863	0.645235	ABCA12
GO:0016324	apical plasma membrane	cellular component	314	3	2.46951	0.449758	0.783535	GNAS LMO7 SCNN1G
GO:0008092	cytoskeletal protein binding	molecular function	72	1	0.598466	0.451769	0.716467	PKD2
GO:0032101	regulation of response to external stimulus	biological process	104	1	0.600256	0.452464	0.646751	NOD2
GO:0050804	modulation of chemical synaptic transmission	biological process	167	2	1.52798	0.452915	0.646751	ROR2 UNC13A
GO:0008544	epidermis development	biological process	91	1	0.604806	0.454725	0.646751	FGFR1
GO:0098852	lytic vacuole membrane	cellular component	228	2	1.53275	0.454771	0.783535	HPS6 SLC36A1
GO:0050728	negative regulation of inflammatory response	biological process	109	1	0.604715	0.454974	0.646751	NOD2
GO:1901981	phosphatidylinositol phosphate binding	molecular function	83	1	0.61487	0.460286	0.716467	ARHGAP32
GO:0005261	cation channel activity	molecular function	140	2	1.55242	0.461266	0.716467	PKD2 SCNN1G
GO:0030425	dendrite	cellular component	429	4	3.48318	0.461575	0.783535	AGO2 EPHB3 GNAS ROR2
GO:0032550	purine ribonucleoside binding	molecular function	157	1	0.618317	0.462228	0.716467	44816
GO:0048812	neuron projection morphogenesis	biological process	175	2	1.55978	0.463314	0.656587	EPHB3 PLXNB1
GO:0008094	DNA-dependent ATPase activity	molecular function	78	1	0.623148	0.464449	0.716467	RAD51D
GO:0015711	organic anion transport	biological process	121	1	0.624493	0.465423	0.656587	SLC52A1
GO:0016525	negative regulation of angiogenesis	biological process	83	1	0.631197	0.468985	0.656587	STAB1
GO:0002250	adaptive immune response	biological process	164	1	0.630269	0.469008	0.656587	IFNA21
GO:0042802	identical protein binding	molecular function	1051	7	6.45681	0.469179	0.716467	DAPK1 FGFR1 GPSM2 MDC1 PKD2 PPFIBP2 SETX
GO:0000082	G1/S transition of mitotic cell cycle	biological process	118	1	0.632978	0.470238	0.656587	TRIM71
GO:0045664	regulation of neuron differentiation	biological process	87	1	0.63509	0.471631	0.656587	FGFR1
GO:0050769	positive regulation of neurogenesis	biological process	79	1	0.636591	0.47196	0.656587	FGFR1
GO:0007187	G-protein coupled receptor signaling pathway, coupled to cyclic nucleotide second messenger	biological process	129	1	0.63911	0.473132	0.656587	GNAS
GO:0003690	double-stranded DNA binding	molecular function	120	1	0.640282	0.473592	0.716467	RAD51D
GO:0016055	Wnt signaling pathway	biological process	218	2	1.59258	0.474568	0.656587	PKD2 RTF1
GO:0032147	activation of protein kinase activity	biological process	253	2	1.59608	0.475321	0.656587	NOD2 PRLR
GO:0001725	stress fiber	cellular component	67	1	0.644534	0.476289	0.783535	44816
GO:0005819	spindle	cellular component	238	2	1.60852	0.479773	0.783535	PKD2 SEPT12
GO:0031514	motile cilium	cellular component	85	1	0.652059	0.480151	0.783535	PKD2
GO:0017111	nucleoside-triphosphatase activity	molecular function	401	3	2.58778	0.480276	0.716467	GNAS SEPT12 VWA8
GO:0006914	autophagy	biological process	111	1	0.655604	0.482	0.663938	ATG4B
GO:0032102	negative regulation of response to external stimulus	biological process	103	1	0.659841	0.483955	0.664758	NOD2
GO:0019901	protein kinase binding	molecular function	592	5	4.57543	0.484638	0.716467	AP2A2 EPHB3 FGFR1 NOD2 ROR2
GO:0008083	growth factor activity	molecular function	162	1	0.663245	0.486145	0.716467	PSPN
GO:0120036	plasma membrane bounded cell projection organization	biological process	110	1	0.678543	0.493487	0.675953	CCR7
GO:0031594	neuromuscular junction	cellular component	77	1	0.677546	0.493698	0.783535	UNC13A
GO:0034399	nuclear periphery	cellular component	78	1	0.681172	0.495323	0.783535	MYB
GO:0000784	nuclear chromosome, telomeric region	cellular component	106	1	0.683318	0.49616	0.783535	RAD51D
GO:0004843	thiol-dependent ubiquitin-specific protease activity	molecular function	101	1	0.683018	0.496253	0.716467	USP24
GO:0001664	G-protein coupled receptor binding	molecular function	135	1	0.685511	0.497036	0.716467	GNAS
GO:0001889	liver development	biological process	86	1	0.690428	0.49995	0.680088	PKD2
GO:0016485	protein processing	biological process	112	1	0.691095	0.500224	0.680088	PCSK5
GO:0043161	proteasome-mediated ubiquitin-dependent protein catabolic process	biological process	314	2	1.67545	0.500678	0.680088	HECTD3 TRIM71
GO:0001228	transcriptional activator activity, RNA polymerase II transcription regulatory region sequence-specific DNA binding	molecular function	441	3	2.66887	0.501212	0.716467	IRF2BPL MYB ZBTB17
GO:0032561	guanyl ribonucleotide binding	molecular function	168	1	0.695252	0.502188	0.716467	44816
GO:0006468	protein phosphorylation	biological process	587	5	4.66826	0.502372	0.680498	DAPK1 EPHB3 FGFR1 MKNK2 TAF1L
GO:0048193	Golgi vesicle transport	biological process	260	2	1.68641	0.504505	0.6815	ATP8A1 BCAP31
GO:0035097	histone methyltransferase complex	cellular component	65	1	0.701395	0.505296	0.783535	MLL3
GO:0042176	regulation of protein catabolic process	biological process	91	1	0.703961	0.506667	0.682535	MDM4
GO:0045732	positive regulation of protein catabolic process	biological process	90	1	0.707137	0.508474	0.683087	ATG4B
GO:0008026	ATP-dependent helicase activity	molecular function	85	1	0.70894	0.50902	0.716467	YTHDC2
GO:0005506	iron ion binding	molecular function	141	1	0.708792	0.509252	0.716467	CYP2W1
GO:0000209	protein polyubiquitination	biological process	297	2	1.70586	0.510124	0.683426	LMO7 TRIM71
GO:0000977	RNA polymerase II regulatory region sequence-specific DNA binding	molecular function	590	4	3.70818	0.510663	0.716467	ARHGAP35 IRF2BPL MYB ZBTB17
GO:0020037	heme binding	molecular function	129	1	0.711929	0.51072	0.716467	CYP2W1
GO:0036459	thiol-dependent ubiquitinyl hydrolase activity	molecular function	95	1	0.718436	0.514146	0.716467	USP24
GO:0030307	positive regulation of cell growth	biological process	112	1	0.720934	0.515198	0.688338	UNC13A
GO:0005623	cell	cellular component	1045	7	6.74816	0.515935	0.783535	ABCA12 BCAP31 CCR7 DGAT2 GPSM2 PKD2 VPS13D
GO:0044877	protein-containing complex binding	molecular function	253	2	1.72734	0.517185	0.716467	BCAP31 NOD2
GO:0045202	synapse	cellular component	1179	9	8.76029	0.517481	0.783535	ATP8A1 CACNB1 DAPK1 KCNJ3 PCLO PPFIBP2 ROR2 STON2 UNC13A
GO:0030175	filopodium	cellular component	85	1	0.728336	0.518037	0.783535	DEF6
GO:0071417	cellular response to organonitrogen compound	biological process	98	1	0.735289	0.521741	0.688569	PKD2
GO:0051241	negative regulation of multicellular organismal process	biological process	122	1	0.735536	0.522298	0.688569	HS3ST5
GO:0010564	regulation of cell cycle process	biological process	91	1	0.739014	0.523664	0.688569	MKI67
GO:0032956	regulation of actin cytoskeleton organization	biological process	88	1	0.739087	0.523757	0.688569	ARHGAP35
GO:0000982	transcription factor activity, RNA polymerase II proximal promoter sequence-specific DNA binding	molecular function	279	2	1.75171	0.524244	0.716541	MYB ZBTB17
GO:0032508	DNA duplex unwinding	biological process	96	1	0.741618	0.524464	0.688569	SETX
GO:0016605	PML body	cellular component	100	1	0.740369	0.52457	0.783535	MKNK2
GO:1901566	organonitrogen compound biosynthetic process	biological process	164	1	0.74388	0.52544	0.688569	PCSK5
GO:0016887	ATPase activity	molecular function	252	3	2.77671	0.527438	0.716541	ABCA12 SRCAP VWA8
GO:0045087	innate immune response	biological process	370	2	1.76514	0.528418	0.688569	NOD2 ZC3HAV1
GO:0019216	regulation of lipid metabolic process	biological process	108	1	0.75147	0.529727	0.688569	TGS1
GO:0009952	anterior/posterior pattern specification	biological process	110	1	0.750598	0.529768	0.688569	PCSK5
GO:0033043	regulation of organelle organization	biological process	105	1	0.75167	0.530037	0.688569	PLXNB1
GO:0006606	protein import into nucleus	biological process	118	1	0.754593	0.53086	0.688569	TGS1
GO:0005739	mitochondrion	cellular component	1233	6	5.84402	0.532921	0.786058	BCAP31 CCR7 DGAT2 NOD2 TNRC18 VWA8
GO:0007188	adenylate cyclase-modulating G-protein coupled receptor signaling pathway	biological process	133	1	0.761479	0.533987	0.690793	GNAS
GO:0000987	proximal promoter sequence-specific DNA binding	molecular function	282	2	1.79944	0.538756	0.716541	MYB ZBTB17
GO:0042593	glucose homeostasis	biological process	118	1	0.772584	0.539257	0.695144	CSMD1
GO:0046578	regulation of Ras protein signal transduction	biological process	88	1	0.773452	0.540194	0.695144	RASGRP4
GO:0004888	transmembrane signaling receptor activity	molecular function	127	1	0.774989	0.540467	0.716541	PLXNB1
GO:0051260	protein homooligomerization	biological process	281	2	1.8093	0.541781	0.695357	PKD2 RNF112
GO:0042325	regulation of phosphorylation	biological process	119	1	0.780819	0.543218	0.695376	ANKLE2
GO:0030139	endocytic vesicle	cellular component	117	1	0.784465	0.54544	0.794592	AP2A2
GO:0005267	potassium channel activity	molecular function	102	1	0.793178	0.549269	0.716541	PKD2
GO:0006869	lipid transport	biological process	128	1	0.805121	0.554006	0.705919	ABCA12
GO:0008237	metallopeptidase activity	molecular function	113	1	0.803711	0.554326	0.716541	ADAMTS5
GO:0008289	lipid binding	molecular function	145	1	0.804878	0.554494	0.716541	AP2A2
GO:1903508	positive regulation of nucleic acid-templated transcription	biological process	581	4	3.9236	0.555184	0.705919	MYB SRCAP TAF1L ZNF423
GO:1990837	sequence-specific double-stranded DNA binding	molecular function	114	1	0.807011	0.555201	0.716541	TNRC18
GO:0031982	vesicle	cellular component	141	1	0.808852	0.556202	0.800388	NOD2
GO:0071222	cellular response to lipopolysaccharide	biological process	169	1	0.81835	0.560886	0.705919	NOD2
GO:0051346	negative regulation of hydrolase activity	biological process	108	1	0.822127	0.561344	0.705919	PLXNB3
GO:0050776	regulation of immune response	biological process	181	1	0.823291	0.562372	0.705919	NOD2
GO:0042803	protein homodimerization activity	molecular function	849	5	4.99388	0.563026	0.720482	DGAT2 FGFR1 PKD2 PRLR SEPT12
GO:0060627	regulation of vesicle-mediated transport	biological process	134	1	0.829672	0.565253	0.705919	STON2
GO:1990778	protein localization to cell periphery	biological process	117	1	0.830292	0.56562	0.705919	ABCA12
GO:0051130	positive regulation of cellular component organization	biological process	100	1	0.830433	0.565661	0.705919	EPHB3
GO:0010628	positive regulation of gene expression	biological process	869	6	6.04387	0.566301	0.705919	AGO2 MYB SETX TAF1L TNRC6B ZNF423
GO:0007507	heart development	biological process	232	2	1.89452	0.567188	0.705919	PCSK5 PKD2
GO:0006325	chromatin organization	biological process	128	1	0.834427	0.567334	0.705919	HIST2H2AB
GO:0090575	RNA polymerase II transcription factor complex	cellular component	158	1	0.843426	0.571114	0.811945	TAF1L
GO:0051092	positive regulation of NF-kappaB transcription factor activity	biological process	153	1	0.848357	0.573521	0.706141	NOD2
GO:0034613	cellular protein localization	biological process	331	2	1.91574	0.573992	0.706141	HPS6 SEPT12
GO:0010557	positive regulation of macromolecule biosynthetic process	biological process	139	1	0.850516	0.574517	0.706141	NOD2
GO:0071310	cellular response to organic substance	biological process	142	1	0.851583	0.574825	0.706141	CCR7
GO:0060255	regulation of macromolecule metabolic process	biological process	127	1	0.854357	0.576114	0.706141	NOD2
GO:0071805	potassium ion transmembrane transport	biological process	116	1	0.854004	0.576176	0.706141	PKD2
GO:0050808	synapse organization	biological process	308	3	2.99297	0.578937	0.706157	PCLO PPFIBP2 ROR2
GO:0000278	mitotic cell cycle	biological process	131	1	0.866303	0.580282	0.706157	MYB
GO:0019903	protein phosphatase binding	molecular function	120	1	0.865105	0.580397	0.73647	ANKLE2
GO:0007167	enzyme linked receptor protein signaling pathway	biological process	119	1	0.864936	0.580522	0.706157	RASGRP4
GO:0080090	regulation of primary metabolic process	biological process	134	1	0.867451	0.581972	0.706165	TGS1
GO:0030154	cell differentiation	biological process	509	3	3.01957	0.584544	0.706794	ODF1 ZNF268 ZNF423
GO:1990904	ribonucleoprotein complex	cellular component	153	1	0.884337	0.588005	0.815281	AGO2
GO:0071456	cellular response to hypoxia	biological process	176	1	0.885033	0.588828	0.706794	MDM4
GO:0005930	axoneme	cellular component	88	1	0.885019	0.588924	0.815281	RP1L1
GO:0016310	phosphorylation	biological process	424	3	3.03893	0.589051	0.706794	DAPK1 FGFR1 MKNK2
GO:0006464	cellular protein modification process	biological process	986	6	6.18957	0.590027	0.706794	ATG4B DAPK1 FGFR1 HS3ST5 LMO7 MKNK2
GO:0070838	divalent metal ion transport	biological process	88	1	0.889018	0.59018	0.706794	PKD2
GO:0051301	cell division	biological process	330	2	1.98002	0.591163	0.706794	ANKLE2 GPSM2
GO:0062023	collagen-containing extracellular matrix	cellular component	352	3	3.06201	0.594188	0.815281	ADAMTS5 COL6A2 FGFR1
GO:0000187	activation of MAPK activity	biological process	142	1	0.901019	0.595794	0.709162	NOD2
GO:0006493	protein O-linked glycosylation	biological process	108	1	0.902637	0.596044	0.709162	ADAMTS5
GO:0044325	ion channel binding	molecular function	118	1	0.904327	0.596741	0.749951	PKD2
GO:0065003	protein-containing complex assembly	biological process	132	1	0.906659	0.597535	0.70921	MDM4
GO:0048699	generation of neurons	biological process	124	1	0.917236	0.6022	0.713016	FGFR1
GO:0005509	calcium ion binding	molecular function	692	6	6.26772	0.602368	0.749951	FGFR1 PCLO PKD2 RASGRP4 STAB1 UNC13A
GO:1903507	negative regulation of nucleic acid-templated transcription	biological process	476	3	3.10879	0.604783	0.713316	ARHGAP35 MYB ZNF423
GO:0031328	positive regulation of cellular biosynthetic process	biological process	158	1	0.927022	0.605907	0.713316	PKD2
GO:0003676	nucleic acid binding	molecular function	164	1	0.927035	0.605921	0.749951	ZNF385B
GO:0008284	positive regulation of cell proliferation	biological process	551	3	3.12357	0.60727	0.713316	FGFR1 NOD2 ZNF268
GO:0043433	negative regulation of DNA-binding transcription factor activity	biological process	145	1	0.940985	0.611013	0.713316	NOD2
GO:0090263	positive regulation of canonical Wnt signaling pathway	biological process	150	1	0.940525	0.611083	0.713316	ROR2
GO:0015085	calcium ion transmembrane transporter activity	molecular function	72	1	0.941219	0.611879	0.751169	PKD2
GO:0001764	neuron migration	biological process	107	1	0.945136	0.6132	0.713316	FGFR1
GO:0051345	positive regulation of hydrolase activity	biological process	168	1	0.947507	0.613578	0.713316	PLXNB1
GO:0070925	organelle assembly	biological process	343	2	2.0669	0.614123	0.713316	ATG4B SEPT12
GO:0031410	cytoplasmic vesicle	cellular component	317	2	2.06727	0.614852	0.833937	AP2A2 FGFR1
GO:0007268	chemical synaptic transmission	biological process	423	3	3.16301	0.616082	0.713896	CACNB1 ROR2 UNC13A
GO:0050727	regulation of inflammatory response	biological process	185	1	0.962542	0.619636	0.715544	NOD2
GO:0035091	phosphatidylinositol binding	molecular function	125	1	0.965513	0.620967	0.756178	44816
GO:0006412	translation	biological process	242	1	0.967371	0.621667	0.715544	AGO2
GO:0007005	mitochondrion organization	biological process	168	1	0.967275	0.621894	0.715544	VPS13D
GO:0050821	protein stabilization	biological process	172	1	0.976729	0.625066	0.715921	MDM4
GO:0060271	cilium assembly	biological process	292	2	2.11096	0.626077	0.715921	RP1L1 SEPT12
GO:0003007	heart morphogenesis	biological process	68	1	0.982888	0.627235	0.715921	ARID2
GO:0043231	intracellular membrane-bounded organelle	cellular component	688	4	4.29608	0.627292	0.83727	ABCA12 ATP8A1 CYP2W1 SRCAP
GO:0007186	G-protein coupled receptor signaling pathway	biological process	1022	4	4.29992	0.628078	0.715921	CCR7 GNB1L GPSM2 PLXNB1
GO:0004252	serine-type endopeptidase activity	molecular function	182	1	0.985101	0.628289	0.758973	PCSK5
GO:0043005	neuron projection	cellular component	301	2	2.13201	0.6315	0.83727	STON2 UNC13A
GO:0006367	transcription initiation from RNA polymerase II promoter	biological process	165	1	0.994986	0.631736	0.718416	TAF1L
GO:0031401	positive regulation of protein modification process	biological process	161	1	1.0123	0.638524	0.724451	ANKLE2
GO:0051592	response to calcium ion	biological process	105	1	1.02078	0.641781	0.725444	PKD2
GO:0051128	regulation of cellular component organization	biological process	138	1	1.02491	0.642855	0.725444	STON2
GO:0071396	cellular response to lipid	biological process	176	1	1.02693	0.64385	0.725444	SETX
GO:0000785	chromatin	cellular component	314	2	2.20362	0.650199	0.841057	HIST2H2AB TNRC18
GO:0009887	animal organ morphogenesis	biological process	110	1	1.04568	0.650224	0.730559	LAMC3
GO:0034470	ncRNA processing	biological process	224	1	1.04951	0.651378	0.730559	AGO2
GO:0017137	Rab GTPase binding	molecular function	139	1	1.06175	0.655825	0.785692	HPS6
GO:0006281	DNA repair	biological process	355	2	2.23132	0.656686	0.734827	RAD51D SETX
GO:0000922	spindle pole	cellular component	153	1	1.06457	0.657006	0.841057	GPSM2
GO:0001666	response to hypoxia	biological process	159	1	1.07169	0.659813	0.736641	MYB
GO:0004674	protein serine/threonine kinase activity	molecular function	405	3	3.38115	0.660814	0.785692	DAPK1 MKNK2 TAF1L
GO:0031461	cullin-RING ubiquitin ligase complex	cellular component	179	1	1.08039	0.662288	0.841057	DCAF12L2
GO:0030426	growth cone	cellular component	127	1	1.08099	0.662867	0.841057	SETX
GO:0045860	positive regulation of protein kinase activity	biological process	176	1	1.08975	0.665578	0.741384	CCR7
GO:0043565	sequence-specific DNA binding	molecular function	531	3	3.44675	0.674196	0.795341	HIVEP2 MYB TAF1L
GO:0045859	regulation of protein kinase activity	biological process	152	1	1.12973	0.678791	0.753623	CCR7
GO:0005604	basement membrane	cellular component	84	1	1.13153	0.679506	0.850082	LAMC3
GO:0045055	regulated exocytosis	biological process	150	1	1.13442	0.680518	0.753623	ABCA12
GO:0006888	ER to Golgi vesicle-mediated transport	biological process	184	1	1.13747	0.681736	0.753623	BCAP31
GO:0003713	transcription coactivator activity	molecular function	334	2	2.34088	0.681905	0.798199	MLL3 SRCAP
GO:0005635	nuclear envelope	cellular component	168	1	1.14764	0.684414	0.850082	LMO7
GO:0006352	DNA-templated transcription, initiation	biological process	189	1	1.16214	0.689218	0.753623	TAF1L
GO:0071363	cellular response to growth factor stimulus	biological process	169	1	1.16163	0.689399	0.753623	SETX
GO:0006974	cellular response to DNA damage stimulus	biological process	365	2	2.37668	0.690621	0.753623	RAD51D SETX
GO:0006955	immune response	biological process	293	1	1.1684	0.691014	0.753623	CCR7
GO:0006886	intracellular protein transport	biological process	420	2	2.38424	0.692007	0.753623	AP2A2 BCAP31
GO:0034765	regulation of ion transmembrane transport	biological process	125	1	1.17061	0.69218	0.753623	KCNJ3
GO:0032496	response to lipopolysaccharide	biological process	239	1	1.17104	0.692426	0.753623	CCR7
GO:0010008	endosome membrane	cellular component	208	1	1.17545	0.692865	0.850082	ARHGAP32
GO:0044267	cellular protein metabolic process	biological process	478	2	2.40442	0.695583	0.753623	AGO2 PCSK5
GO:0090090	negative regulation of canonical Wnt signaling pathway	biological process	182	1	1.18635	0.696479	0.753623	ROR2
GO:0007265	Ras protein signal transduction	biological process	228	1	1.18592	0.6966	0.753623	GPSM2
GO:0005178	integrin binding	molecular function	133	1	1.1837	0.696697	0.80924	ADAMTS5
GO:0044454	nuclear chromosome part	cellular component	377	2	2.41825	0.698796	0.850082	HIST2H2AB RAD51D
GO:0072659	protein localization to plasma membrane	biological process	164	1	1.2116	0.704305	0.760276	ABCA12
GO:0019899	enzyme binding	molecular function	332	2	2.45807	0.707686	0.813854	MDM4 NOD2
GO:0043197	dendritic spine	cellular component	152	1	1.22305	0.708057	0.852558	ARHGAP32
GO:1903506	regulation of nucleic acid-templated transcription	biological process	592	3	3.64599	0.710513	0.762753	HIVEP2 MYB ZNF268
GO:0018209	peptidyl-serine modification	biological process	166	1	1.23392	0.710947	0.762753	MKNK2
GO:0010468	regulation of gene expression	biological process	1069	6	7.02316	0.711279	0.762753	AHNAK2 HIVEP2 MYB NOD2 TRIM71 ZNF268
GO:0001012	RNA polymerase II regulatory region DNA binding	molecular function	202	1	1.26323	0.719583	0.813854	ARHGAP35
GO:0010498	proteasomal protein catabolic process	biological process	237	1	1.26856	0.720727	0.771194	HECTD3
GO:0098742	cell-cell adhesion via plasma-membrane adhesion molecules	biological process	134	1	1.27503	0.723019	0.771957	PLXNB3
GO:0000981	RNA polymerase II transcription factor activity, sequence-specific DNA binding	molecular function	975	5	5.99968	0.723714	0.813854	HIVEP2 MYB ZBTB17 ZNF268 ZNFX1
GO:0055114	oxidation-reduction process	biological process	485	2	2.54933	0.726247	0.773714	CYP2W1 STAB1
GO:0000287	magnesium ion binding	molecular function	206	1	1.29316	0.72799	0.813854	ATP8A1
GO:0030424	axon	cellular component	289	2	2.55764	0.728548	0.863443	ROR2 SETX
GO:0045211	postsynaptic membrane	cellular component	293	2	2.57759	0.731731	0.863443	ARHGAP32 RNF112
GO:0038023	signaling receptor activity	molecular function	192	1	1.30884	0.732797	0.813854	PLXNB1
GO:0003729	mRNA binding	molecular function	222	1	1.3119	0.733008	0.813854	AGO2
GO:2000112	regulation of cellular macromolecule biosynthetic process	biological process	610	3	3.78299	0.733815	0.777652	HIVEP2 MYB ZNF268
GO:0006816	calcium ion transport	biological process	126	1	1.31587	0.734142	0.777652	PKD2
GO:0051240	positive regulation of multicellular organismal process	biological process	198	1	1.31734	0.734714	0.777652	AGO2
GO:0005929	cilium	cellular component	183	1	1.33858	0.739951	0.864497	PKD2
GO:0018105	peptidyl-serine phosphorylation	biological process	175	1	1.33867	0.740137	0.78048	MKNK2
GO:0007605	sensory perception of sound	biological process	138	1	1.34	0.740578	0.78048	FGFR1
GO:0051091	positive regulation of DNA-binding transcription factor activity	biological process	229	1	1.3475	0.74267	0.781001	NOD2
GO:0007155	cell adhesion	biological process	432	3	3.85108	0.744473	0.781217	COL6A2 STAB1 SUSD5
GO:0008150	biological_process	biological process	514	2	2.65757	0.747097	0.782292	ACRBP HIST2H2AB
GO:0051259	protein complex oligomerization	biological process	223	1	1.37263	0.749222	0.782841	NOD2
GO:0005911	cell-cell junction	cellular component	172	1	1.38929	0.752716	0.867547	PKD2
GO:0017016	Ras GTPase binding	molecular function	178	1	1.39493	0.754629	0.831744	HPS6
GO:0030027	lamellipodium	cellular component	170	1	1.40668	0.757266	0.867547	PKD2
GO:0007049	cell cycle	biological process	241	1	1.42397	0.761982	0.794476	MKI67
GO:0044772	mitotic cell cycle phase transition	biological process	236	1	1.43832	0.765937	0.795567	TRIM71
GO:0019221	cytokine-mediated signaling pathway	biological process	633	2	2.76963	0.767782	0.795567	IFNA21 NOD2
GO:0006511	ubiquitin-dependent protein catabolic process	biological process	446	2	2.76882	0.767909	0.795567	HECTD3 USP24
GO:0099537	trans-synaptic signaling	biological process	164	1	1.46161	0.770594	0.796661	ROR2
GO:0016607	nuclear speck	cellular component	399	2	2.79421	0.772466	0.875985	HS6ST1 SRCAP
GO:0099536	synaptic signaling	biological process	166	1	1.48006	0.774935	0.799458	ROR2
GO:0120031	plasma membrane bounded cell projection assembly	biological process	222	1	1.49426	0.778257	0.801195	44816
GO:0005768	endosome	cellular component	255	1	1.50214	0.779478	0.875985	RNF112
GO:0043067	regulation of programmed cell death	biological process	261	1	1.53822	0.787489	0.807407	DAPK1
GO:0098916	anterograde trans-synaptic signaling	biological process	231	1	1.53616	0.787593	0.807407	CACNB1
GO:0000398	mRNA splicing, via spliceosome	biological process	266	1	1.54831	0.790176	0.80836	TGS1
GO:0003700	DNA-binding transcription factor activity	molecular function	719	3	4.30315	0.809621	0.880291	ZBTB17 ZNF268 ZNF423
GO:0005925	focal adhesion	cellular component	404	2	3.04997	0.812405	0.888081	LMO7 MDC1
GO:0003714	transcription corepressor activity	molecular function	245	1	1.65959	0.812657	0.880291	ARHGAP35
GO:0005764	lysosome	cellular component	482	2	3.05677	0.813337	0.888081	HPS6 SLC36A1
GO:0031965	nuclear membrane	cellular component	221	1	1.67803	0.815496	0.888081	TNRC18
GO:0006915	apoptotic process	biological process	572	2	3.10429	0.820555	0.837686	BCAP31 DAPK1
GO:0016773	phosphotransferase activity, alcohol group as acceptor	molecular function	239	1	1.71439	0.822927	0.880291	DAPK1
GO:0001227	transcriptional repressor activity, RNA polymerase II transcription regulatory region sequence-specific DNA binding	molecular function	265	1	1.71593	0.823191	0.880291	ARHGAP35
GO:0005874	microtubule	cellular component	364	2	3.13829	0.8246	0.888081	ROR2 RP1L1
GO:0043068	positive regulation of programmed cell death	biological process	248	1	1.73589	0.826444	0.84194	ZNF268
GO:0019900	kinase binding	molecular function	428	2	3.15748	0.827823	0.880291	AP2A2 NOD2
GO:0048522	positive regulation of cellular process	biological process	505	2	3.17434	0.83039	0.84416	FGFR1 ZNF268
GO:0034645	cellular macromolecule biosynthetic process	biological process	356	1	1.76741	0.832076	0.84416	AGO2
GO:0099513	polymeric cytoskeletal fiber	cellular component	215	1	1.77327	0.832539	0.888081	FGFR1
GO:0030018	Z disc	cellular component	127	1	1.78864	0.835398	0.888081	AHNAK2
GO:0007010	cytoskeleton organization	biological process	168	1	1.79492	0.836504	0.846895	PCLO
GO:0000978	RNA polymerase II proximal promoter sequence-specific DNA binding	molecular function	490	2	3.25774	0.840835	0.887875	MYB ZBTB17
GO:0015631	tubulin binding	molecular function	243	1	1.86237	0.847153	0.888334	RAD51D
GO:0009967	positive regulation of signal transduction	biological process	259	1	1.88386	0.850582	0.859369	NOD2
GO:0006259	DNA metabolic process	biological process	311	1	1.92951	0.857522	0.864594	RAD51D
GO:0005813	centrosome	cellular component	507	2	3.41417	0.859699	0.902272	GPSM2 RAD51D
GO:0098794	postsynapse	cellular component	613	3	4.80286	0.86404	0.902272	CACNB1 DAPK1 ROR2
GO:0043687	post-translational protein modification	biological process	354	1	1.99407	0.866465	0.871814	LMO7
GO:0016301	kinase activity	molecular function	278	1	1.99663	0.867322	0.903211	DAPK1
GO:0008134	transcription factor binding	molecular function	328	1	2.11136	0.881502	0.91169	ZBTB17
GO:0004930	G-protein coupled receptor activity	molecular function	674	1	2.27	0.899291	0.923762	CCR7
GO:0006897	endocytosis	biological process	305	1	2.33023	0.905583	0.909302	STAB1
GO:0099572	postsynaptic specialization	cellular component	291	1	2.36275	0.908136	0.932057	DAPK1
GO:0005815	microtubule organizing center	cellular component	548	2	3.94207	0.908361	0.932057	GPSM2 RAD51D
GO:0046982	protein heterodimerization activity	molecular function	442	1	2.36668	0.908832	0.927254	HIST2H2AB
GO:0007165	signal transduction	biological process	937	3	5.57944	0.922373	0.924263	ARHGAP35 PLXNB1 ROR2
GO:0045296	cadherin binding	molecular function	327	1	2.56637	0.92585	0.938278	ZC3HAV1
GO:0003682	chromatin binding	molecular function	379	1	2.86727	0.945606	0.95191	TNRC18
GO:0043025	neuronal cell body	cellular component	360	1	2.90551	0.947585	0.963923	ROR2
GO:0015630	microtubule cytoskeleton	cellular component	400	1	3.19928	0.960989	0.969203	44816
GO:0015031	protein transport	biological process	572	1	3.36729	0.96747	0.96747	ATG4B
GO:0003779	actin binding	molecular function	369	1	3.77868	0.978764	0.978764	NOD2
GO:0000790	nuclear chromatin	cellular component	943	2	5.70467	0.980201	0.980201	HIST2H2AB ZNFX1

## Sheet: TableS7
Table S7. The proband heteroplasmy (pHets) and heteroplasmic variants from exploratory analysis in BD and control
Confidence	Sample ID	CHROM	POS	REF	ALT	DES.AD	DES.AF	MMQ	Class	Gene	SO	ENSGID	cDNA	Protein	gnomAD.AF.homoplasmy	gnomAD.AF.heteroplasmy	gnomAD.heteroplasmy_below_10_percent_hist	ToMMo.AF.homoplasmy	HelixMTdb.AF.homoplasmy	HelixMTdb.AF.heteroplasmy	MitoTIP_pred	MitoTIP_Score	PON_mt_tRNA_pred	PON_mt_tRNA_score	ClinVar.CLNDISDB	ClinVar.CLNDN	ClinVar.CLNSIG
highconf	523.p1	chrM	625	G	A	473,20	0.043	60,60	tRNA	MT-TF	.	.	.	.	0	1.77204e-05	2,0,0,0,0,0,0,0,0,0	.	.	.	Likely_pathogenic	17.1415	Likely_pathogenic	0.548018	.	.	.
highconf	427.p1	chrM	1019	A	C	243,26	0.1	60,60	rRNA	MT-RNR1	.	.	.	.	.	.	.	.	.	.	.	.	.	.	.	.	.
highconf	445.p1	chrM	1063	A	G	105,13	0.117	60,60	rRNA	MT-RNR1	.	.	.	.	.	.	.	.	2.04099e-05	1.0205e-05	.	.	.	.	.	.	.
highconf	511.p1	chrM	1661	A	G	632,29	0.045	60,60	tRNA	MT-TV	.	.	.	.	3.54622e-05	5.31934e-05	36,0,0,0,0,0,0,0,0,0	0.0001	1.0205e-05	9.69472e-05	Possibly_benign	9.08409	Likely_neutral	0.368605	Human_Phenotype_Ontology:HP:0002320,Human_Phenotype_Ontology:HP:0008936,MedGen:C1853743|MONDO:MONDO:0005027,MeSH:D004827,MedGen:C0014544,SNOMED_CT:84757009|MedGen:C0424605|MedGen:CN239816|MedGen:CN293641,OMIM:500013	Muscular_hypotonia_of_the_trunk|Epilepsy|Developmental_delay|Hyperlactaemia|CHARCOT-MARIE-TOOTH_DISEASE,_AXONAL,_MITOCHONDRIAL_FORM,_1	Conflicting_interpretations_of_pathogenicity
highconf	469.p1	chrM	2524	A	G	144,80	0.358	60,60	rRNA	MT-RNR2	.	.	.	.	.	.	.	.	5.10248e-06	0	.	.	.	.	.	.	.
highconf	404.p1	chrM	3243	A	G	226,40	0.153	60,60	tRNA	MT-TL1	.	.	.	.	0	0.000106415	51,0,0,0,0,0,0,0,0,0	.	1.0205e-05	0.000250022	Possibly_pathogenic	13.3483	Likely_pathogenic	0.732748	Human_Phenotype_Ontology:HP:0000374,Human_Phenotype_Ontology:HP:0000407,Human_Phenotype_Ontology:HP:0001753,Human_Phenotype_Ontology:HP:0001916,Human_Phenotype_Ontology:HP:0008538,Human_Phenotype_Ontology:HP:0008553,Human_Phenotype_Ontology:HP:0008565,Human_Phenotype_Ontology:HP:0008576,Human_Phenotype_Ontology:HP:0008611,Human_Phenotype_Ontology:HP:0008613,Human_Phenotype_Ontology:HP:0008614,MON…	Sensorineural_hearing_loss|Glucose_intolerance|Stroke|Short_stature|Age-related_macular_degeneration_2|Mitochondrial_complex_IV_deficiency|3-Methylglutaconic_aciduria_type_1|Leigh_syndrome|Cyclical_vomiting_syndrome|Diabetes-deafness_syndrome_maternally_transmitted|Juvenile_myopathy,_encephalopathy,_lactic_acidosis_AND_stroke|MERRF_syndrome|Mitochondrial_diseases|Muscle_stiffness,_painful|MERRF/M…	Pathogenic
highconf	524.p1	chrM	3243	A	G	783,41	0.051	60,60	tRNA	MT-TL1	.	.	.	.	0	0.000106415	51,0,0,0,0,0,0,0,0,0	.	1.0205e-05	0.000250022	Possibly_pathogenic	13.3483	Likely_pathogenic	0.732748	Human_Phenotype_Ontology:HP:0000374,Human_Phenotype_Ontology:HP:0000407,Human_Phenotype_Ontology:HP:0001753,Human_Phenotype_Ontology:HP:0001916,Human_Phenotype_Ontology:HP:0008538,Human_Phenotype_Ontology:HP:0008553,Human_Phenotype_Ontology:HP:0008565,Human_Phenotype_Ontology:HP:0008576,Human_Phenotype_Ontology:HP:0008611,Human_Phenotype_Ontology:HP:0008613,Human_Phenotype_Ontology:HP:0008614,MON…	Sensorineural_hearing_loss|Glucose_intolerance|Stroke|Short_stature|Age-related_macular_degeneration_2|Mitochondrial_complex_IV_deficiency|3-Methylglutaconic_aciduria_type_1|Leigh_syndrome|Cyclical_vomiting_syndrome|Diabetes-deafness_syndrome_maternally_transmitted|Juvenile_myopathy,_encephalopathy,_lactic_acidosis_AND_stroke|MERRF_syndrome|Mitochondrial_diseases|Muscle_stiffness,_painful|MERRF/M…	Pathogenic
highconf	518.p1	chrM	3621	T	C	147,26	0.152	60,60	protein_coding	MT-ND1	synonymous_variant	ENSG00000198888	c.315T>C	p.Ile105Ile	0.0003367	5.31632e-05	4,0,0,0,0,0,0,0,0,0	0.0004	0.000428609	4.59224e-05	.	.	.	.	.	.	.
highconf	502.p1	chrM	3982	G	A	904,12	0.014	60,60	protein_coding	MT-ND1	missense_variant	ENSG00000198888	c.676G>A	p.Ala226Thr	0	1.77211e-05	4,0,0,0,0,0,0,0,0,0	.	0	2.04099e-05	.	.	.	.	.	.	.
highconf	458.p1	chrM	8149	A	G	1167,13	0.012	60,60	protein_coding	MT-CO2	synonymous_variant	ENSG00000198712	c.564A>G	p.Arg188Arg	0.00125875	3.54578e-05	29,0,0,0,0,0,0,0,0,0	0.0026	0.00207161	6.63323e-05	.	.	.	.	.	.	.
highconf	322.p1	chrM	8152	G	A	675,18	0.027	60,60	protein_coding	MT-CO2	synonymous_variant	ENSG00000198712	c.567G>A	p.Pro189Pro	0.00124096	0.000159552	26,0,0,0,0,0,0,0,0,0	0.0013	0.00152054	0.000168382	.	.	.	.	.	.	.
highconf	132.p1	chrM	9984	G	A	981,67	0.065	60,60	protein_coding	MT-CO3	stop_gained	ENSG00000198938	c.778G>A	p.Gly260*	0	0.000106372	28,0,0,0,0,0,0,0,0,0	.	0	3.06149e-05	.	.	.	.	MONDO:MONDO:0009723,MedGen:C0023264,OMIM:256000,Orphanet:ORPHA506,SNOMED_CT:29570005	Leigh_syndrome	Uncertain_significance
highconf	210.p1	chrM	11101	A	G	684,14	0.021	60,60	protein_coding	MT-ND4	synonymous_variant	ENSG00000198886	c.342A>G	p.Glu114Glu	0.000638015	5.31679e-05	9,0,0,0,0,0,0,0,0,0	0.0033	0.000770475	4.08199e-05	.	.	.	.	.	.	.
highconf	530.p1	chrM	11776	T	C	914,15	0.017	60,60	protein_coding	MT-ND4	synonymous_variant	ENSG00000198886	c.1017T>C	p.Ser339Ser	0.000460748	0.000106326	4,0,0,0,0,0,0,0,0,0	0.0001	0.000438814	4.59224e-05	.	.	.	.	.	.	.
highconf	209.p1	chrM	11908	A	G	1635,18	0.011	60,60	protein_coding	MT-ND4	synonymous_variant	ENSG00000198886	c.1149A>G	p.Val383Val	0.00060257	1.77226e-05	9,0,0,0,0,0,0,0,0,0	0.0013	0.000413301	2.04099e-05	.	.	.	.	.	.	.
highconf	503.p1	chrM	11909	A	G	245,17	0.068	60,60	protein_coding	MT-ND4	missense_variant	ENSG00000198886	c.1150A>G	p.Thr384Ala	1.77223e-05	1.77223e-05	8,0,0,0,0,0,0,0,0,0	.	0	2.55124e-05	.	.	.	.	.	.	.
highconf	435.p1	chrM	12257	G	A	537,9	0.018	60,60	tRNA	MT-TS2	.	.	.	.	.	.	.	.	.	.	Likely_pathogenic	16.9277	Likely_pathogenic	0.564315	.	.	.
highconf	215.p1	chrM	12285	T	G	1485,22	0.014	60,60	tRNA	MT-TL2	.	.	.	.	1.77201e-05	0	1,0,0,0,0,0,0,0,0,0	.	5.10248e-06	0	Likely benign	1.39389	Neutral	0.214066	.	.	.
highconf	410.p1	chrM	12499	A	G	794,28	0.034	60,60	protein_coding	MT-ND5	missense_variant	ENSG00000198786	c.163A>G	p.Met55Val	.	.	.	.	5.10248e-06	5.10248e-06	.	.	.	.	MedGen:CN517202	not_provided	not_provided
highconf	533.p1	chrM	12674	A	G	345,12	0.036	60,60	protein_coding	MT-ND5	missense_variant	ENSG00000198786	c.338A>G	p.Asn113Ser	0.000248099	1.77214e-05	5,0,0,0,0,0,0,0,0,0	.	0.000336764	0	.	.	.	.	MONDO:MONDO:0009723,MedGen:C0023264,OMIM:256000,Orphanet:ORPHA506,SNOMED_CT:29570005	Leigh_syndrome	Likely_benign
highconf	118.p1	chrM	12810	A	G	914206	0.184	60,60	protein_coding	MT-ND5	synonymous_variant	ENSG00000198786	c.474A>G	p.Trp158Trp	0.0304024	0.000177274	24,0,0,0,0,0,0,0,0,0	0.0012	0.00817928	0.000183689	.	.	.	.	MedGen:CN517202	not_provided	Likely_benign
highconf	129.p1	chrM	13269	A	G	1232,15	0.013	60,60	protein_coding	MT-ND5	synonymous_variant	ENSG00000198786	c.933A>G	p.Gly311Gly	0.00259307	7.10429e-05	130,0,0,0,0,0,0,0,0,0	0.0011	0.00151034	9.18447e-05	.	.	.	.	.	.	.
highconf	460.p1	chrM	13575	C	T	218,24	0.1	60,60	protein_coding	MT-ND5	synonymous_variant	ENSG00000198786	c.1239C>T	p.Leu413Leu	0.000230362	0	1,0,0,0,0,0,0,0,0,0	.	0.000367379	0	.	.	.	.	.	.	.
highconf	312.p1	chrM	13957	G	A	322,18	0.056	60,60	protein_coding	MT-ND5	missense_variant	ENSG00000198786	c.1621G>A	p.Gly541Ser	7.08855e-05	7.08855e-05	5,0,0,0,0,0,0,0,0,0	.	1.53075e-05	1.0205e-05	.	.	.	.	.	.	.
highconf	406.p1	chrM	13968	G	A	507,10	0.021	60,60	protein_coding	MT-ND5	synonymous_variant	ENSG00000198786	c.1632G>A	p.Thr544Thr	0.00049619	0	4,0,0,0,0,0,0,0,0,0	0.0002	0.000204099	5.10248e-06	.	.	.	.	.	.	.
highconf	322.p1	chrM	14107	T	C	479,22	0.046	60,60	protein_coding	MT-ND5	missense_variant	ENSG00000198786	c.1771T>C	p.Phe591Leu	0	1.77208e-05	3,0,0,0,0,0,0,0,0,0	.	0	1.0205e-05	.	.	.	.	.	.	.
highconf	446.p1	chrM	14207	G	A	448,11	0.026	60,60	protein_coding	MT-ND6	missense_variant	ENSG00000198695	c.467C>T	p.Thr156Ile	0.00037234	0.000283688	34,0,0,0,0,0,0,0,0,0	0.0007	0.000316354	0.000234714	.	.	.	.	MONDO:MONDO:0009723,MedGen:C0023264,OMIM:256000,Orphanet:ORPHA506,SNOMED_CT:29570005	Leigh_syndrome	Benign
highconf	217.p1	chrM	14403	T	C	486,19	0.038	60,60	protein_coding	MT-ND6	missense_variant	ENSG00000198695	c.271A>G	p.Ser91Gly	0	1.77217e-05	6,0,0,0,0,0,0,0,0,0	.	1.0205e-05	1.53075e-05	.	.	.	.	.	.	.
highconf	536.p1	chrM	14635	T	C	210,16	0.072	60,60	protein_coding	MT-ND6	synonymous_variant	ENSG00000198695	c.39A>G	p.Val13Val	8.85991e-05	0	0,0,0,0,0,0,0,0,0,0	0.0004	0.000112255	1.0205e-05	.	.	.	.	.	.	.
highconf	110.p1	chrM	15366	A	G	1392,14	0.011	60,60	protein_coding	MT-CYB	missense_variant	ENSG00000198727	c.620A>G	p.Asn207Ser	.	.	.	.	.	.	.	.	.	.	.	.	.
highconf	496.p1	chrM	15619	C	T	214,21	0.091	60,60	protein_coding	MT-CYB	synonymous_variant	ENSG00000198727	c.873C>T	p.Val291Val	0.000124041	1.77201e-05	1,0,0,0,0,0,0,0,0,0	.	0.000132665	0	.	.	.	.	.	.	.
highconf	423.p1	chrM	15747	T	C	311,15	0.049	60,60	protein_coding	MT-CYB	missense_variant	ENSG00000198727	c.1001T>C	p.Ile334Thr	0.000567145	3.54465e-05	11,0,0,0,0,0,0,0,0,0	0.0001	0.000290842	3.57174e-05	.	.	.	.	MONDO:MONDO:0009723,MedGen:C0023264,OMIM:256000,Orphanet:ORPHA506,SNOMED_CT:29570005	Leigh_syndrome	Benign
highconf	424.p1	chrM	15937	A	G	397,99	0.199	60,60	tRNA	MT-TT	.	.	.	.	0.000638026	1.7723e-05	9,0,0,0,0,0,0,0,0,0	.	0.00063781	3.06149e-05	Likely benign	1.85433	Neutral	0.167704	MONDO:MONDO:0010789,MedGen:C0162671,OMIM:540000,Orphanet:ORPHA550,SNOMED_CT:39925003	Juvenile_myopathy,_encephalopathy,_lactic_acidosis_AND_stroke	Benign
lowconf	411.p1	chrM	4160	T	C	1002,60	0.057	48,48	protein_coding	MT-ND1	missense_variant	ENSG00000198888	c.854T>C	p.Leu285Pro	1.77242e-05	0.000124069	14,0,0,0,0,0,0,0,0,0	.	1.0205e-05	2.04099e-05	.	.	.	.	Human_Phenotype_Ontology:HP:0001086,Human_Phenotype_Ontology:HP:0001112,MONDO:MONDO:0010788,MedGen:C0917796,OMIM:535000,Orphanet:ORPHA104,SNOMED_CT:58610003	Leber_hereditary_optic_neuropathy	Pathogenic
lowconf	467.p1	chrM	5703	G	A	106,11	0.101	40,48	tRNA	MT-TN	.	.	.	.	.	.	.	.	0	2.55124e-05	Likely_pathogenic	18.0838	Likely_pathogenic	0.65034	MedGen:C4016605	Ophthalmoplegia,_isolated	Pathogenic
lowconf	504.p1	chrM	5715	A	G	533,11	0.022	40,40	tRNA	MT-TN	.	.	.	.	0.000124056	1.77223e-05	8,0,0,0,0,0,0,0,0,0	0.0001	7.14348e-05	0	Possibly_benign	4.50348	Likely_neutral	0.407439	MONDO:MONDO:0010789,MedGen:C0162671,OMIM:540000,Orphanet:ORPHA550,SNOMED_CT:39925003	Juvenile_myopathy,_encephalopathy,_lactic_acidosis_AND_stroke	Benign
lowconf	525.p1	chrM	5943	G	A	571,16	0.023	48,48	protein_coding	MT-CO1	missense_variant	ENSG00000198804	c.40G>A	p.Asp14Asn	.	.	.	.	0	5.10248e-06	.	.	.	.	.	.	.
lowconf	114.p1	chrM	5963	A	G	1587,21	0.013	48,48	protein_coding	MT-CO1	synonymous_variant	ENSG00000198804	c.60A>G	p.Leu20Leu	8.86038e-05	0	3,0,0,0,0,0,0,0,0,0	.	2.04099e-05	2.55124e-05	.	.	.	.	.	.	.
lowconf	419.p1	chrM	6720	A	G	938,94	0.092	52,52	protein_coding	MT-CO1	missense_variant	ENSG00000198804	c.817A>G	p.Met273Val	0	7.09094e-05	24,0,0,0,0,0,0,0,0,0	.	0	1.0205e-05	.	.	.	.	.	.	.
lowconf	423.p1	chrM	7588	G	A	316,10	0.033	50,51	protein_coding	MT-CO2	initiator_codon_variant&non_canonical_start_codon	ENSG00000198712	c.3G>A	p.Met1?	0	1.7723e-05	10,0,0,0,0,0,0,0,0,0	.	0	5.10248e-06	.	.	.	.	.	.	.
exploratory	567.p1	chrM	3283	G	A	336,5	0.017	60,60	tRNA	MT-TL1	.	.	c.-24G>A	.	.	.	.	.	.	.	Possibly_pathogenic	13.3363	Likely_pathogenic	0.569971	.	.	.
exploratory	556.p1	chrM	3460	G	A	854,9	0.01	60,60	protein_coding	MT-ND1	missense_variant	ENSG00000198888	c.154G>A	p.Ala52Thr	0	1.77223e-05	8,0,0,0,0,0,0,0,0,0	.	0	7.14348e-05		.	.	.	.|Human_Phenotype_Ontology:HP:0001086,Human_Phenotype_Ontology:HP:0001112,MONDO:MONDO:0010788,MedGen:C0917796,OMIM:535000,Orphanet:ORPHA104,SNOMED_CT:58610003|MONDO:MONDO:0009723,MedGen:C0023264,OMIM:256000,Orphanet:ORPHA506,SNOMED_CT:29570005|MedGen:CN517202	MITOCHONDRIAL_COMPLEX_I_DEFICIENCY,_MITOCHONDRIAL_TYPE_3|Leber_hereditary_optic_neuropathy|Leigh_syndrome|not_provided	Pathogenic
exploratory	559.p1	chrM	5809	G	A	870,46	0.051	60,60	tRNA	MT-TC	.	.	n.-1409C>T	.	5.31689e-05	0	10,0,0,0,0,0,0,0,0,0	0.0001	8.16397e-05	4.08199e-05	Possibly_pathogenic	15.278	Pathogenic	0.909803	MONDO:MONDO:0010789,MedGen:C0162671,OMIM:540000,Orphanet:ORPHA550,SNOMED_CT:39925003	Juvenile_myopathy,_encephalopathy,_lactic_acidosis_AND_stroke	Uncertain_significance
exploratory	205.p1	chrM	5859	T	C	1106,39	0.035	60,57	tRNA	MT-TY	.	.	n.-1459A>G	.	.	.	.	.	5.10248e-06	1.0205e-05	Possibly_benign	12.5695	Likely_pathogenic	0.612803	.	.	.
exploratory	579.p1	chrM	8311	T	C	3081,82	0.026	48,48	tRNA	MT-TK	.	.	n.-3911A>G	.	0.000248077	1.77198e-05	0,0,0,0,0,0,0,0,0,0	.	0.000535761	2.04099e-05	Likely_Benign	3.05268	Neutral	0.202106	MONDO:MONDO:0010789,MedGen:C0162671,OMIM:540000,Orphanet:ORPHA550,SNOMED_CT:39925003	Juvenile_myopathy,_encephalopathy,_lactic_acidosis_AND_stroke	Benign
exploratory	576.p1	chrM	15939	C	T	604,17	0.029	60,60	tRNA	MT-TT	.	.	c.-1266G>A	.	5.31604e-05	0	1,0,0,0,0,0,0,0,0,0	0.0001	0.000107152	1.0205e-05	Likely_Benign	2.63741	Neutral	0.139607	MONDO:MONDO:0010789,MedGen:C0162671,OMIM:540000,Orphanet:ORPHA550,SNOMED_CT:39925003	Juvenile_myopathy,_encephalopathy,_lactic_acidosis_AND_stroke	Benign
exploratory	578.p1	chrM	15995	G	A	378,10	0.028	60,60	tRNA	MT-TP	.	.	c.-1322C>T	.	0	1.77267e-05	22,0,0,0,0,0,0,0,0,0	.	0	5.61273e-05	Likely_pathogenic	16.9081	Likely_neutral	0.315391	MONDO:MONDO:0010789,MedGen:C0162671,OMIM:540000,Orphanet:ORPHA550,SNOMED_CT:39925003	Juvenile_myopathy,_encephalopathy,_lactic_acidosis_AND_stroke	Uncertain_significance

## Sheet: TableS8
Table S8. TAS validation of the heteroplasmic variants in BD
								Proband.mapQ0				Mother.mapQ0				Father.mapQ0				Proband.mapQ20				Mother.mapQ20				Father.mapQ20				Proband.mapQ40				Mother.mapQ40				Father.mapQ40				Proband.mapQ60				Mother.mapQ60
Confidence	Sample ID	CHROM	POS	REF	ALT	Class	Gene	Totalbp	ALTcount	VAF	status	Totalbp	ALTcount	VAF	status	Totalbp	ALTcount	VAF	status	Totalbp	ALTcount	VAF	status	Totalbp	ALTcount	VAF	status	Totalbp	ALTcount	VAF	status	Totalbp	ALTcount	VAF	status	Totalbp	ALTcount	VAF	status	Totalbp	ALTcount	VAF	status	Totalbp	ALTcount	VAF	status	Totalbp	ALTcount
highconf	523.p1	chrM	625	G	A	tRNA	MT-TF	28279	1225	0.0433184	mosaic	25736	3	0.000116568	none	26883	2	7.43965e-05	none	28274	1224	0.0432907	mosaic	25733	3	0.000116582	none	26877	2	7.44131e-05	none	28265	1222	0.0432337	mosaic	25721	3	0.000116636	none	26866	2	7.44435e-05	none	28243	1220	0.0431965	mosaic	25705	3
highconf	427.p1	chrM	1019	A	C	rRNA	MT-RNR1	19057	2128	0.111665	mosaic	27011	79	0.00292473	none	28166	3	0.000106511	none	19055	2127	0.111624	mosaic	27007	79	0.00292517	none	28162	3	0.000106527	none	19004	2127	0.111924	mosaic	27006	79	0.00292528	none	28161	3	0.00010653	none	18935	2125	0.112226	mosaic	26972	79
highconf	445.p1	chrM	1063	A	G	rRNA	MT-RNR1	22171	1987	0.0896216	mosaic	20636	2	9.6918e-05	none	22463	4	0.000178071	none	22130	1982	0.0895617	mosaic	20590	2	9.71345e-05	none	22415	4	0.000178452	none	1	0	low depth	low depth	2	0	low depth	low depth	1	0	low depth	low depth	1	0	low depth	low depth	2	0
highconf	511.p1	chrM	1661	A	G	tRNA	MT-TV	109216	4756	0.0435467	mosaic	96397	20	0.000207475	none	104642	61	0.00058294	none	109201	4756	0.0435527	mosaic	96378	20	0.000207516	none	104617	61	0.000583079	none	109172	4756	0.0435643	mosaic	96342	20	0.000207594	none	104578	61	0.000583297	none	109127	4753	0.0435548	mosaic	96293	20
highconf	469.p1	chrM	2524	A	G	rRNA	MT-RNR2	24835	8191	0.329817	mosaic	24779	787	0.0317608	mosaic	24954	11	0.000440811	none	24835	8191	0.329817	mosaic	24775	787	0.0317659	mosaic	24948	11	0.000440917	none	24835	8191	0.329817	mosaic	24454	779	0.0318557	mosaic	24628	10	0.000406042	none	24714	8161	0.330218	mosaic	11	0
highconf	404.p1	chrM	3243	A	G	tRNA	MT-TL1	41169	4930	0.11975	mosaic	39066	769	0.0196846	mosaic	38817	14	0.000360667	none	41169	4930	0.11975	mosaic	39066	769	0.0196846	mosaic	38817	14	0.000360667	none	41168	4930	0.119753	mosaic	39066	769	0.0196846	mosaic	38817	14	0.000360667	none	41164	4930	0.119765	mosaic	39066	769
highconf	524.p1	chrM	3243	A	G	tRNA	MT-TL1	39984	1998	0.04997	mosaic	38839	9	0.000231726	none	43213	14	0.000323977	none	39984	1998	0.04997	mosaic	38839	9	0.000231726	none	43213	14	0.000323977	none	39984	1998	0.04997	mosaic	38839	9	0.000231726	none	43213	14	0.000323977	none	39981	1998	0.0499737	mosaic	38838	9
highconf	518.p1	chrM	3621	T	C	protein_coding	MT-ND1	47427	5139	0.108356	mosaic	52798	407	0.00770863	mosaic	56023	13	0.000232048	none	47201	5138	0.108854	mosaic	52501	407	0.00775223	mosaic	55692	13	0.000233427	none	39780	5101	0.12823	mosaic	43442	403	0.00927674	mosaic	46077	13	0.000282136	none	36052	5088	0.141129	mosaic	38803	403
highconf	502.p1	chrM	3982	G	A	protein_coding	MT-ND1	26640	511	0.0191817	mosaic	24487	3	0.000122514	none	26496	8	0.000301932	none	26637	511	0.0191838	mosaic	24486	3	0.000122519	none	26495	8	0.000301944	none	26637	511	0.0191838	mosaic	24486	3	0.000122519	none	26495	8	0.000301944	none	26630	510	0.0191513	mosaic	24483	3
highconf	458.p1	chrM	8149	A	G	protein_coding	MT-CO2	78164	987	0.0126273	mosaic	77067	14	0.00018166	none	88150	17	0.000192853	none	78132	987	0.0126325	mosaic	77031	14	0.000181745	none	88136	17	0.000192884	none	77842	984	0.012641	mosaic	76733	14	0.000182451	none	88043	17	0.000193087	none	39687	507	0.012775	mosaic	39101	8
highconf	322.p1	chrM	8152	G	A	protein_coding	MT-CO2	78082	2209	0.0282908	mosaic	66749	6	8.9889e-05	none	87642	26	0.000296661	none	78024	2195	0.0281324	mosaic	66713	6	8.99375e-05	none	87595	26	0.000296821	none	76574	1121	0.0146394	mosaic	66358	3	4.52093e-05	none	87122	13	0.000149216	none	38208	0	0	none	33627	0
highconf	132.p1	chrM	9984	G	A	protein_coding	MT-CO3	37986	3017	0.079424	mosaic	41301	9	0.000217912	none	37774	6	0.000158839	none	37986	3017	0.079424	mosaic	41301	9	0.000217912	none	37774	6	0.000158839	none	37986	3017	0.079424	mosaic	41301	9	0.000217912	none	37774	6	0.000158839	none	37986	3017	0.079424	mosaic	41301	9
highconf	210.p1	chrM	11101	A	G	protein_coding	MT-ND4	61653	1357	0.0220103	mosaic	57526	8	0.000139068	none	64589	24	0.00037158	none	61640	1357	0.0220149	mosaic	57440	8	0.000139276	none	64492	24	0.000372139	none	58579	1295	0.0221069	mosaic	24582	4	0.000162721	none	27544	11	0.000399361	none	56404	1239	0.0219665	mosaic	293	0
highconf	530.p1	chrM	11776	T	C	protein_coding	MT-ND4	49411	748	0.0151383	mosaic	63059	9	0.000142723	none	67300	10	0.000148588	none	49381	748	0.0151475	mosaic	62999	9	0.000142859	none	67217	10	0.000148772	none	49333	747	0.015142	mosaic	62884	9	0.000143121	none	67084	10	0.000149067	none	49176	744	0.0151293	mosaic	62654	9
highconf	209.p1	chrM	11908	A	G	protein_coding	MT-ND4	35165	327	0.00929902	mosaic	36301	3	8.26424e-05	none	41036	3	7.31065e-05	none	35163	327	0.00929955	mosaic	36300	3	8.26446e-05	none	41035	3	7.31083e-05	none	35009	322	0.00919763	mosaic	36127	3	8.30404e-05	none	40814	3	7.35042e-05	none	3193	27	0.008456	mosaic	4	0
highconf	503.p1	chrM	11909	A	G	protein_coding	MT-ND4	40269	2674	0.0664034	mosaic	36546	454	0.0124227	mosaic	39699	7	0.000176327	none	40268	2674	0.0664051	mosaic	36546	454	0.0124227	mosaic	39698	7	0.000176331	none	40262	2674	0.066415	mosaic	36544	454	0.0124234	mosaic	39556	7	0.000176964	none	40038	2653	0.0662621	mosaic	36363	451
highconf	435.p1	chrM	12257	G	A	tRNA	MT-TS2	21926	352	0.016054	mosaic	28821	2	6.93938e-05	none	34176	8	0.000234082	none	21925	352	0.0160547	mosaic	28820	2	6.93963e-05	none	34175	8	0.000234089	none	21919	352	0.0160591	mosaic	28809	2	6.94227e-05	none	34159	8	0.000234199	none	21899	352	0.0160738	mosaic	28792	2
highconf	215.p1	chrM	12285	T	G	tRNA	MT-TL2	17413	145	0.00832711	mosaic	15836	0	0	none	16619	0	0	none	17412	145	0.00832759	mosaic	15835	0	0	none	16618	0	0	none	17389	144	0.0082811	mosaic	15818	0	0	none	16595	0	0	none	17276	144	0.00833526	mosaic	15739	0
highconf	410.p1	chrM	12499	A	G	protein_coding	MT-ND5	42841	1646	0.0384211	mosaic	94289	8	8.48455e-05	none	103829	13	0.000125206	none	42841	1646	0.0384211	mosaic	94288	8	8.48464e-05	none	103825	13	0.000125211	none	42838	1645	0.0384005	mosaic	94283	8	8.48509e-05	none	103822	13	0.000125214	none	42835	1645	0.0384032	mosaic	94270	8
highconf	533.p1	chrM	12674	A	G	protein_coding	MT-ND5	14046	430	0.0306137	mosaic	13706	0	0	none	13350	1	7.49064e-05	none	14046	430	0.0306137	mosaic	13706	0	0	none	13350	1	7.49064e-05	none	14046	430	0.0306137	mosaic	13706	0	0	none	13350	1	7.49064e-05	none	14046	430	0.0306137	mosaic	13706	0
highconf	118.p1	chrM	12810	A	G	protein_coding	MT-ND5	45268	8497	0.187704	mosaic	41553	565	0.0135971	mosaic	46044	4	8.68734e-05	none	45262	8497	0.187729	mosaic	41542	564	0.0135766	mosaic	46042	4	8.68772e-05	none	45245	8493	0.187711	mosaic	41531	564	0.0135802	mosaic	46035	4	8.68904e-05	none	45116	8472	0.187783	mosaic	41400	563
highconf	129.p1	chrM	13269	A	G	protein_coding	MT-ND5	73001	1470	0.0201367	mosaic	76225	28	0.000367334	none	139885	360	0.00257354	none	72999	1470	0.0201373	mosaic	76224	28	0.000367338	none	139872	360	0.00257378	none	72969	1469	0.0201318	mosaic	76183	28	0.000367536	none	139778	359	0.00256836	none	34914	712	0.020393	mosaic	36360	14
highconf	460.p1	chrM	13575	C	T	protein_coding	MT-ND5	54685	5141	0.0940112	mosaic	56745	9	0.000158604	none	50033	9	0.000179881	none	54684	5141	0.0940129	mosaic	56745	9	0.000158604	none	50033	9	0.000179881	none	54682	5140	0.093998	mosaic	56745	9	0.000158604	none	50033	9	0.000179881	none	54601	5132	0.093991	mosaic	56643	9
highconf	312.p1	chrM	13957	G	A	protein_coding	MT-ND5	41650	2881	0.0691717	mosaic	40993	1	2.43944e-05	none	46132	5	0.000108385	none	41650	2881	0.0691717	mosaic	40993	1	2.43944e-05	none	46130	5	0.000108389	none	41649	2881	0.0691733	mosaic	40993	1	2.43944e-05	none	46130	5	0.000108389	none	41649	2881	0.0691733	mosaic	40993	1
highconf	322.p1	chrM	14107	T	C	protein_coding	MT-ND5	26479	1503	0.056762	mosaic	29303	4	0.000136505	none	33398	1	2.99419e-05	none	26471	1502	0.0567413	mosaic	29301	4	0.000136514	none	33391	1	2.99482e-05	none	26445	1501	0.0567593	mosaic	29276	4	0.000136631	none	33368	1	2.99688e-05	none	26361	1499	0.0568643	mosaic	29192	4
highconf	446.p1	chrM	14207	G	A	protein_coding	MT-ND6	84512	820	0.00970276	mosaic	60902	13	0.000213458	none	23060	9	0.000390286	none	84509	820	0.00970311	mosaic	60895	13	0.000213482	none	23060	9	0.000390286	none	84443	819	0.00969885	mosaic	60867	13	0.00021358	none	23047	9	0.000390506	none	83835	816	0.0097334	mosaic	60461	13
highconf	217.p1	chrM	14403	T	C	protein_coding	MT-ND6	35374	1410	0.0398598	mosaic	28124	1	3.55568e-05	none	38692	5	0.000129226	none	35371	1410	0.0398632	mosaic	28124	1	3.55568e-05	none	38692	5	0.000129226	none	35359	1410	0.0398767	mosaic	28115	1	3.55682e-05	none	38683	5	0.000129256	none	35306	1409	0.0399082	mosaic	28070	1
highconf	536.p1	chrM	14635	T	C	protein_coding	MT-ND6	23412	1436	0.0613361	mosaic	21348	3	0.000140528	none	21962	3	0.0001366	none	23403	1436	0.0613597	mosaic	21334	3	0.000140621	none	21950	3	0.000136674	none	23197	1435	0.0618614	mosaic	21127	3	0.000141998	none	21760	3	0.000137868	none	1462	1410	low depth	low depth	61	3
highconf	110.p1	chrM	15366	A	G	protein_coding	MT-CYB	26836	347	0.0129304	mosaic	25235	4	0.00015851	none	26113	3	0.000114885	none	26836	347	0.0129304	mosaic	25235	4	0.00015851	none	26113	3	0.000114885	none	26834	347	0.0129314	mosaic	25232	4	0.000158529	none	26112	3	0.00011489	none	26827	347	0.0129347	mosaic	25228	4
highconf	496.p1	chrM	15619	C	T	protein_coding	MT-CYB	70291	8430	0.11993	mosaic	74546	10	0.000134145	none	82157	7	8.52027e-05	none	70279	8430	0.11995	mosaic	74536	10	0.000134163	none	82151	7	8.52089e-05	none	70251	8430	0.119998	mosaic	74522	10	0.000134189	none	82130	7	8.52307e-05	none	70231	8428	0.120004	mosaic	74494	10
highconf	423.p1	chrM	15747	T	C	protein_coding	MT-CYB	55541	1735	0.0312382	mosaic	63971	16	0.000250113	none	75283	14	0.000185965	none	55541	1735	0.0312382	mosaic	63969	16	0.000250121	none	75281	14	0.00018597	none	55540	1735	0.0312387	mosaic	63969	16	0.000250121	none	75281	14	0.00018597	none	55537	1735	0.0312404	mosaic	63967	16
highconf	424.p1	chrM	15937	A	G	tRNA	MT-TT	69885	14231	0.203635	mosaic	74515	47	0.000630745	none	82854	16	0.000193111	none	69882	14231	0.203643	mosaic	74513	47	0.000630762	none	82851	16	0.000193118	none	69878	14229	0.203626	mosaic	74511	47	0.000630779	none	82844	16	0.000193134	none	69871	14224	0.203575	mosaic	74504	47
lowconf	411.p1	chrM	4160	T	C	protein_coding	MT-ND1	13998	632	0.0451493	mosaic	11633	2	0.000171925	none	11976	3	0.000250501	none	0	0	low depth	low depth	0	0	low depth	low depth	0	0	low depth	low depth	0	0	low depth	low depth	0	0	low depth	low depth	0	0	low depth	low depth	0	0	low depth	low depth	0	0
lowconf	467.p1	chrM	5703	G	A	tRNA	MT-TN	28775	2618	0.0909818	mosaic	26784	24	0.000896057	none	29390	14	0.000476353	none	0	0	low depth	low depth	0	0	low depth	low depth	0	0	low depth	low depth	0	0	low depth	low depth	0	0	low depth	low depth	0	0	low depth	low depth	0	0	low depth	low depth	0	0
lowconf	504.p1	chrM	5715	A	G	tRNA	MT-TN	30564	770	0.025193	mosaic	26504	1	3.77302e-05	none	34980	3	8.57633e-05	none	0	0	low depth	low depth	1	0	0	none	0	0	low depth	low depth	0	0	low depth	low depth	1	0	low depth	low depth	0	0	low depth	low depth	0	0	low depth	low depth	0	0
lowconf	525.p1	chrM	5943	G	A	protein_coding	MT-CO1	20047	343	0.0171098	mosaic	18818	4	0.000212562	none	17216	0	0	none	3	0	low depth	low depth	0	0	low depth	low depth	0	0	low depth	low depth	0	0	low depth	low depth	0	0	low depth	low depth	0	0	low depth	low depth	0	0	low depth	low depth	0	0
lowconf	114.p1	chrM	5963	A	G	protein_coding	MT-CO1	15408	236	0.0153167	mosaic	13736	1	7.28014e-05	none	16839	1	5.93859e-05	none	3	0	low depth	low depth	2	0	low depth	low depth	1	0	low depth	low depth	0	0	low depth	low depth	2	0	low depth	low depth	1	0	low depth	low depth	0	0	low depth	low depth	0	0
lowconf	419.p1	chrM	6720	A	G	protein_coding	MT-CO1	7807	646	0.0827463	mosaic	10609	4	0.000377038	none	12152	5	0.000411455	none	0	0	low depth	low depth	0	0	low depth	low depth	0	0	low depth	low depth	0	0	low depth	low depth	0	0	low depth	low depth	0	0	low depth	low depth	0	0	low depth	low depth	0	0
lowconf	423.p1	chrM	7588	G	A	protein_coding	MT-CO2	17337	277	0.0159774	mosaic	19535	6	0.000307141	none	23721	7	0.000295097	none	1	0	low depth	low depth	1	0	low depth	low depth	1	0	low depth	low depth	0	0	low depth	low depth	0	0	low depth	low depth	0	0	low depth	low depth	0	0	low depth	low depth	0	0
exploratory	567.p1	chrM	3283	G	A	tRNA	MT-TL1	193488	2198	0.0113599	mosaic	na	na	na	na	na	na	na	na	193482	2198	0.0113602	mosaic	na	na	na	na	na	na	na	na	193479	2198	0.0113604	mosaic	na	na	na	na	na	na	na	na	193472	2198	0.0113608	mosaic	na	na
exploratory	556.p1	chrM	3460	G	A	protein_coding	MT-ND1	73263	937	0.0127895	mosaic	na	na	na	na	na	na	na	na	73263	937	0.0127895	mosaic	na	na	na	na	na	na	na	na	73263	937	0.0127895	mosaic	na	na	na	na	na	na	na	na	73262	937	0.0127897	mosaic	na	na
exploratory	559.p1	chrM	5809	G	A	tRNA	MT-TC	42983	1352	0.0314543	mosaic	na	na	na	na	na	na	na	na	42834	1345	0.0314003	mosaic	na	na	na	na	na	na	na	na	1	0	0	none	na	na	na	na	na	na	na	na	1	0	0	none	na	na
exploratory	205.p1	chrM	5859	T	C	tRNA	MT-TY	92074	3302	0.0358625	mosaic	102941	6	5.82858e-05	none	72221	8	0.000110771	none	91715	3278	0.0357412	mosaic	102537	6	5.85155e-05	none	71960	8	0.000111173	none	278	2	low depth	low depth	415	0	low depth	low depth	211	0	low depth	none	12	0	low depth	low depth	8	0
exploratory	579.p1	chrM	8311	T	C	tRNA	MT-TK	88802	1871	0.0210693	mosaic	na	na	na	na	na	na	na	na	45503	972	0.0213612	mosaic	na	na	na	na	na	na	na	na	1	0	low depth	low depth	na	na	na	na	na	na	na	na	1	0	low depth	low depth	na	na
exploratory	576.p1	chrM	15939	C	T	tRNA	MT-TT	39684	1011	0.0254763	mosaic	na	na	na	na	na	na	na	na	39684	1011	0.0254763	mosaic	na	na	na	na	na	na	na	na	39684	1011	0.0254763	mosaic	na	na	na	na	na	na	na	na	39684	1011	0.0254763	mosaic	na	na
exploratory	578.p1	chrM	15995	G	A	tRNA	MT-TP	90267	1633	0.0180908	mosaic	na	na	na	na	na	na	na	na	90265	1633	0.0180912	mosaic	na	na	na	na	na	na	na	na	90264	1633	0.0180914	mosaic	na	na	na	na	na	na	na	na	90260	1633	0.0180922	mosaic	na	na
[truncated: 6 more columns]

## Sheet: TableS9
Table S9. The proband homoplasmy (pHom) in BD (N = 190)
CHROM	POS	REF	ALT	Allele count	Allele frequency	Class	Gene	SO	cDNA	Protein	gnomAD.AF.homoplasmy	gnomAD.AF.heteroplasmy	gnomAD.heteroplasmy_below_10_percent_hist	ToMMo.AF.homoplasmy	HelixMTdb.AF.homoplasmy	HelixMTdb.AF.heteroplasmy	MitoTIP_pred	MitoTIP_Score	PON_mt_tRNA_pred	PON_mt_tRNA_score	ClinVar.CLNDISDB	ClinVar.CLNDN	ClinVar.CLNSIG
chrM	951	G	A	1	0.002882	rRNA	MT-RNR1	.	.	.	0.00754971	1.77223e-05	8,0,0,0,0,0,0,0,0,0	0.0006	0.00731186	4.08199e-05	.	.	.	.	MedGen:CN169374	not_specified	Likely_benign
chrM	2766	C	T	5	0.02	rRNA	MT-RNR2	.	.	.	0.000159481	0	1,0,0,0,0,0,0,0,0,0	0.0222	0.000219407	0	.	.	.	.	.	.	.
chrM	2772	C	T	13	0.066	rRNA	MT-RNR2	.	.	.	0.0023215	1.77214e-05	5,0,0,0,0,0,0,0,0,0	0.0726	0.00214815	2.04099e-05	.	.	.	.	.	.	.
chrM	2831	G	A	4	0.02	rRNA	MT-RNR2	.	.	.	0.00111647	5.31651e-05	6,0,0,0,0,0,0,0,0,0	0.0304	0.000663323	6.12298e-05	.	.	.	.	.	.	.
chrM	2857	T	C	1	0.005764	rRNA	MT-RNR2	.	.	.	0.000567104	1.7722e-05	7,0,0,0,0,0,0,0,0,0	0.0128	0.000367379	6.12298e-05	.	.	.	.	.	.	.
chrM	2863	T	C	1	0.002882	rRNA	MT-RNR2	.	.	.	0.00200252	1.77214e-05	5,0,0,0,0,0,0,0,0,0	0.0008	0.000535761	2.55124e-05	.	.	.	.	.	.	.
chrM	3083	T	C	1	0.002882	rRNA	MT-RNR2	.	.	.	0.000443113	5.31736e-05	15,0,0,0,0,0,0,0,0,0	0.0024	0.000530658	0.000158177	.	.	.	.	.	.	.
chrM	3145	A	G	2	0.005764	rRNA	MT-RNR2	.	.	.	0.000584847	3.54453e-05	9,0,0,0,0,0,0,0,0,0	0.006	0.000994984	1.53075e-05	.	.	.	.	.	.	.
chrM	3204	C	T	1	0.005764	rRNA	MT-RNR2	.	.	.	0.0017011	0	0,0,0,0,0,0,0,0,0,0	0.0008	0.00242368	4.59224e-05	.	.	.	.	.	.	.
chrM	3206	C	T	19	0.112	rRNA	MT-RNR2	.	.	.	0.00148849	1.77201e-05	1,0,0,0,0,0,0,0,0,0	0.0965	0.00127562	2.04099e-05	.	.	.	.	.	.	.
chrM	3208	C	T	1	0.002882	rRNA	MT-RNR2	.	.	.	0.000177198	5.31594e-05	0,0,0,0,0,0,0,0,0,0	0.0019	8.16397e-05	1.53075e-05	.	.	.	.	.	.	.
chrM	3221	A	G	1	0.002882	rRNA	MT-RNR2	.	.	.	0.00111645	3.54428e-05	5,0,0,0,0,0,0,0,0,0	0.0089	0.00125521	3.57174e-05	.	.	.	.	.	.	.
chrM	3254	C	T	1	0.002882	tRNA	MT-TL1	.	.	.	0.000354415	1.77208e-05	3,0,0,0,0,0,0,0,0,0	0.0001	0.000336764	2.04099e-05	Possibly_benign	8.4895	Neutral	0.218172	MedGen:C0162671,OMIM:540000,Orphanet:ORPHA550,SNOMED_CT:39925003	Juvenile_myopathy,_encephalopathy,_lactic_acidosis_AND_stroke	Likely_benign
chrM	3278	T	C	1	0.002882	tRNA	MT-TL1	.	.	.	0.000513893	1.77204e-05	2,0,0,0,0,0,0,0,0,0	0.0006	0.000290842	1.0205e-05	Likely_benign	4.71142	Neutral	0.16003	MedGen:C0162671,OMIM:540000,Orphanet:ORPHA550,SNOMED_CT:39925003	Juvenile_myopathy,_encephalopathy,_lactic_acidosis_AND_stroke	Benign
chrM	3316	G	A	1	0.002882	protein_coding	MT-ND1	missense_variant	c.10G>A	p.Ala4Thr	0.00457447	0.000265957	34,0,0,0,0,0,0,0,0,0	0.0061	0.00494941	0.000255124	.	.	.	.	MedGen:C0023264,OMIM:256000,Orphanet:ORPHA506,SNOMED_CT:29570005	Leigh_syndrome	Benign
chrM	3336	T	C	2	0.008646	protein_coding	MT-ND1	synonymous_variant	c.30T>C	p.Ile10Ile	0.00299491	1.77214e-05	5,0,0,0,0,0,0,0,0,0	0.0043	0.00260737	5.10248e-06	.	.	.	.	.	.	.
chrM	3391	G	A	4	0.014	protein_coding	MT-ND1	missense_variant	c.85G>A	p.Gly29Ser	0.00033673	7.08906e-05	9,0,0,0,0,0,0,0,0,0	0.0135	0.000489838	9.69472e-05	.	.	.	.	MedGen:C0023264,OMIM:256000,Orphanet:ORPHA506,SNOMED_CT:29570005	Leigh_syndrome	Benign
chrM	3394	T	C	1	0.012	protein_coding	MT-ND1	missense_variant	c.88T>C	p.Tyr30His	0.00911024	0.000212691	14,0,0,0,0,0,0,0,0,0	0.0224	0.010853	8.16397e-05	.	.	.	.	Human_Phenotype_Ontology:HP:0001112,MedGen:C0917796,OMIM:535000,Orphanet:ORPHA104,SNOMED_CT:58610003|MedGen:C0023264,OMIM:256000,Orphanet:ORPHA506,SNOMED_CT:29570005|MedGen:CN517202	Leber's_optic_atrophy|Leigh_syndrome|not_provided	Conflicting_interpretations_of_pathogenicity
chrM	3396	T	C	1	0.002882	protein_coding	MT-ND1	synonymous_variant	c.90T>C	p.Tyr30Tyr	0.015083	0.000124067	13,0,0,0,0,0,0,0,0,0	0.0047	0.00402076	9.18447e-05	.	.	.	.	MedGen:CN517202	not_provided	Likely_benign
chrM	3398	T	C	1	0.002882	protein_coding	MT-ND1	missense_variant	c.92T>C	p.Met31Thr	0.00239222	8.86006e-05	1,0,0,0,0,0,0,0,0,0	0.0024	0.00270432	6.12298e-05	.	.	.	.	MedGen:C0023264,OMIM:256000,Orphanet:ORPHA506,SNOMED_CT:29570005	Leigh_syndrome	Benign
chrM	3421	G	A	3	0.014	protein_coding	MT-ND1	missense_variant	c.115G>A	p.Val39Ile	0.00223333	5.31745e-05	16,0,0,0,0,0,0,0,0,0	0.0085	0.00124501	7.14348e-05	.	.	.	.	MedGen:C0023264,OMIM:256000,Orphanet:ORPHA506,SNOMED_CT:29570005	Leigh_syndrome	Benign
chrM	3496	G	T	4	0.023	protein_coding	MT-ND1	missense_variant	c.190G>T	p.Ala64Ser	.	.	.	0.0116	8.16397e-05	0	.	.	.	.	.	.	.
chrM	3497	C	T	8	0.04	protein_coding	MT-ND1	missense_variant	c.191C>T	p.Ala64Val	0.000496164	1.77201e-05	1,0,0,0,0,0,0,0,0,0	0.0332	0.00121439	1.0205e-05	.	.	.	.	MedGen:C0023264,OMIM:256000,Orphanet:ORPHA506,SNOMED_CT:29570005	Leigh_syndrome	Benign
chrM	3531	G	A	1	0.002882	protein_coding	MT-ND1	synonymous_variant	c.225G>A	p.Pro75Pro	0.00265868	8.86226e-05	15,0,0,0,0,0,0,0,0,0	0.0095	0.00345948	0.00012246	.	.	.	.	.	.	.
chrM	3535	T	C	1	0.005764	protein_coding	MT-ND1	synonymous_variant	c.229T>C	p.Leu77Leu	0.00021266	3.54434e-05	6,0,0,0,0,0,0,0,0,0	0.0008	0.000311251	2.55124e-05	.	.	.	.	.	.	.
chrM	3537	A	G	3	0.008646	protein_coding	MT-ND1	synonymous_variant	c.231A>G	p.Leu77Leu	0.00295937	1.77208e-05	3,0,0,0,0,0,0,0,0,0	0.0067	0.00182669	4.08199e-05	.	.	.	.	.	.	.
chrM	3546	C	T	2	0.012	protein_coding	MT-ND1	synonymous_variant	c.240C>T	p.Thr80Thr	0.000301258	0	4,0,0,0,0,0,0,0,0,0	0.0026	0.000163279	2.55124e-05	.	.	.	.	.	.	.
chrM	3593	T	C	1	0.002882	protein_coding	MT-ND1	missense_variant	c.287T>C	p.Val96Ala	0.000318968	0	2,0,0,0,0,0,0,0,0,0	0.0006	0.00014287	4.08199e-05	.	.	.	.	MedGen:C0023264,OMIM:256000,Orphanet:ORPHA506,SNOMED_CT:29570005	Leigh_syndrome	Benign
chrM	3645	T	C	2	0.005764	protein_coding	MT-ND1	synonymous_variant	c.339T>C	p.Val113Val	0.000584785	5.31623e-05	3,0,0,0,0,0,0,0,0,0	0.0006	0.000520453	5.61273e-05	.	.	.	.	.	.	.
chrM	3756	A	G	1	0.002882	protein_coding	MT-ND1	synonymous_variant	c.450A>G	p.Leu150Leu	0.000159478	0	0,0,0,0,0,0,0,0,0,0	0.0012	0.000168382	0	.	.	.	.	.	.	.
chrM	3759	A	G	1	0.002882	protein_coding	MT-ND1	synonymous_variant	c.453A>G	p.Leu151Leu	0.000318968	1.77204e-05	2,0,0,0,0,0,0,0,0,0	0.0053	0.000255124	1.0205e-05	.	.	.	.	.	.	.
chrM	9824	T	A	13	0.072	protein_coding	MT-CO3	synonymous_variant	c.618T>A	p.Leu206Leu	0.000655645	0	1,0,0,0,0,0,0,0,0,0	0.0709	0.000785782	5.10248e-06	.	.	.	.	.	.	.
chrM	9824	T	C	22	0.118	protein_coding	MT-CO3	synonymous_variant	c.618T>C	p.Leu206Leu	0.00482013	0	4,0,0,0,0,0,0,0,0,0	0.1331	0.00505656	3.06149e-05	.	.	.	.	.	.	.
chrM	9845	T	C	1	0.002882	protein_coding	MT-CO3	synonymous_variant	c.639T>C	p.Thr213Thr	0.000460797	0	10,0,0,0,0,0,0,0,0,0	0.0002	0.00069904	4.59224e-05	.	.	.	.	.	.	.
chrM	9861	T	C	1	0.005764	protein_coding	MT-CO3	missense_variant	c.655T>C	p.Phe219Leu	0.00212728	0.000124091	24,0,0,0,0,0,0,0,0,0	0.0006	0.00116847	6.63323e-05	.	.	.	.	MedGen:C0023264,OMIM:256000,Orphanet:ORPHA506,SNOMED_CT:29570005|MedGen:CN517202	Leigh_syndrome|not_provided	Benign/Likely_benign
chrM	9921	G	A	1	0.005764	protein_coding	MT-CO3	missense_variant	c.715G>A	p.Ala239Thr	0.000584951	0.00012408	19,0,0,0,0,0,0,0,0,0	0.0014	0.000770475	6.12298e-05	.	.	.	.	MedGen:C0023264,OMIM:256000,Orphanet:ORPHA506,SNOMED_CT:29570005	Leigh_syndrome	Benign
chrM	9944	T	C	1	0.005764	protein_coding	MT-CO3	synonymous_variant	c.738T>C	p.Asp246Asp	0.000425321	0	6,0,0,0,0,0,0,0,0,0	0.0007	0.000632708	3.57174e-05	.	.	.	.	.	.	.
chrM	9962	G	A	2	0.005764	protein_coding	MT-CO3	synonymous_variant	c.756G>A	p.Leu252Leu	0.00198472	0	3,0,0,0,0,0,0,0,0,0	0.0063	0.00290842	3.57174e-05	.	.	.	.	.	.	.
chrM	9977	T	C	1	0.002882	protein_coding	MT-CO3	synonymous_variant	c.771T>C	p.Tyr257Tyr	5.31698e-05	3.54465e-05	11,0,0,0,0,0,0,0,0,0	0.0016	8.67422e-05	2.55124e-05	.	.	.	.	.	.	.
chrM	10005	A	G	1	0.002882	tRNA	MT-TG	.	.	.	0.000283527	1.77204e-05	2,0,0,0,0,0,0,0,0,0	0.0051	0.000352071	1.53075e-05	Likely_benign	3.71733	Likely_neutral	0.402262	MedGen:C0162671,OMIM:540000,Orphanet:ORPHA550,SNOMED_CT:39925003	Juvenile_myopathy,_encephalopathy,_lactic_acidosis_AND_stroke	Benign
chrM	10029	A	G	1	0.002882	tRNA	MT-TG	.	.	.	0.000708805	0	1,0,0,0,0,0,0,0,0,0	0.0004	0.000642913	5.10248e-06	Likely_benign	8.29723	Neutral	0.199574	MedGen:C0162671,OMIM:540000,Orphanet:ORPHA550,SNOMED_CT:39925003	Juvenile_myopathy,_encephalopathy,_lactic_acidosis_AND_stroke	Benign
chrM	10084	T	C	1	0.014	protein_coding	MT-ND3	missense_variant	c.26T>C	p.Ile9Thr	0.00517565	7.08994e-05	16,0,0,0,0,0,0,0,0,0	0.0084	0.00581173	6.63323e-05	.	.	.	.	MedGen:C0023264,OMIM:256000,Orphanet:ORPHA506,SNOMED_CT:29570005|MedGen:CN517202	Leigh_syndrome|not_provided	Benign/Likely_benign
chrM	10100	C	T	1	0.002882	protein_coding	MT-ND3	synonymous_variant	c.42C>T	p.Ala14Ala	0.000159478	1.77198e-05	0,0,0,0,0,0,0,0,0,0	.	0.000178587	1.0205e-05	.	.	.	.	.	.	.
chrM	10103	A	G	1	0.005764	protein_coding	MT-ND3	synonymous_variant	c.45A>G	p.Leu15Leu	7.08818e-05	0	2,0,0,0,0,0,0,0,0,0	0.0008	0.000178587	1.0205e-05	.	.	.	.	.	.	.
chrM	10104	C	T	2	0.014	protein_coding	MT-ND3	synonymous_variant	c.46C>T	p.Leu16Leu	7.08793e-05	0	0,0,0,0,0,0,0,0,0,0	0.0162	9.18447e-05	5.10248e-06	.	.	.	.	.	.	.
chrM	10106	A	G	1	0.002882	protein_coding	MT-ND3	synonymous_variant	c.48A>G	p.Leu16Leu	.	.	.	.	.	.	.	.	.	.	.	.	.
chrM	10190	A	G	1	0.005764	protein_coding	MT-ND3	synonymous_variant	c.132A>G	p.Met44Met	1.77201e-05	0	1,0,0,0,0,0,0,0,0,0	0.0023	1.0205e-05	1.0205e-05	.	.	.	.	.	.	.
chrM	10192	C	T	1	0.005764	protein_coding	MT-ND3	missense_variant	c.134C>T	p.Ser45Phe	0.00143543	3.54428e-05	5,0,0,0,0,0,0,0,0,0	0.0014	0.00162259	2.55124e-05	.	.	.	.	MedGen:C0023264,OMIM:256000,Orphanet:ORPHA506,SNOMED_CT:29570005	Leigh_syndrome	Benign
chrM	10211	C	T	2	0.008646	protein_coding	MT-ND3	synonymous_variant	c.153C>T	p.Phe51Phe	0.00131131	1.77204e-05	2,0,0,0,0,0,0,0,0,0	0.0025	0.00242878	2.04099e-05	.	.	.	.	.	.	.
chrM	10235	T	C	1	0.002882	protein_coding	MT-ND3	synonymous_variant	c.177T>C	p.Ala59Ala	0.00023037	0	3,0,0,0,0,0,0,0,0,0	0.0036	0.000239817	1.0205e-05	.	.	.	.	.	.	.
chrM	10238	T	C	1	0.008646	protein_coding	MT-ND3	synonymous_variant	c.180T>C	p.Ile60Ile	0.0248294	3.54453e-05	9,0,0,0,0,0,0,0,0,0	0.0153	0.0323293	8.16397e-05	.	.	.	.	.	.	.
chrM	10310	G	A	26	0.133	protein_coding	MT-ND3	synonymous_variant	c.252G>A	p.Leu84Leu	0.00893791	7.09358e-05	45,0,0,0,0,0,0,0,0,0	0.0783	0.00662813	0.000198997	.	.	.	.	.	.	.
chrM	10325	G	A	1	0.008646	protein_coding	MT-ND3	synonymous_variant	c.267G>A	p.Met89Met	0.00205561	3.54415e-05	3,0,0,0,0,0,0,0,0,0	0.003	0.00146952	5.10248e-05	.	.	.	.	.	.	.
chrM	10667	T	C	1	0.002882	protein_coding	MT-ND4L	synonymous_variant	c.198T>C	p.Phe66Phe	0.00840053	5.31679e-05	9,0,0,0,0,0,0,0,0,0	0.0004	0.00128583	3.06149e-05	.	.	.	.	.	.	.
chrM	10685	G	A	1	0.002882	protein_coding	MT-ND4L	synonymous_variant	c.216G>A	p.Ala72Ala	0.0048406	0.000106387	36,0,0,0,0,0,0,0,0,0	0.007	0.00527087	0.000183689	.	.	.	.	.	.	.
chrM	11314	A	G	1	0.002882	protein_coding	MT-ND4	synonymous_variant	c.555A>G	p.Glu185Glu	0.002038	0.00010633	6,0,0,0,0,0,0,0,0,0	0.0018	0.00214815	7.14348e-05	.	.	.	.	.	.	.
chrM	11380	A	G	1	0.002882	protein_coding	MT-ND4	synonymous_variant	c.621A>G	p.Met207Met	0.000974711	0	7,0,0,0,0,0,0,0,0,0	.	0.000433711	4.59224e-05	.	.	.	.	.	.	.
chrM	12121	T	C	1	0.002882	protein_coding	MT-ND4	synonymous_variant	c.1362T>C	p.Ile454Ile	0.000389843	0	1,0,0,0,0,0,0,0,0,0	0.0011	0.000515351	2.04099e-05	.	.	.	.	.	.	.
chrM	12234	A	G	3	0.008646	tRNA	MT-TS2	.	.	.	0.000496208	0	6,0,0,0,0,0,0,0,0,0	0.007	0.000413301	5.10248e-05	Likely_benign	3.43689	Neutral	0.136307	MedGen:C0162671,OMIM:540000,Orphanet:ORPHA550,SNOMED_CT:39925003	Juvenile_myopathy,_encephalopathy,_lactic_acidosis_AND_stroke	Benign
chrM	12311	T	C	2	0.014	tRNA	MT-TL2	.	.	.	0.00150624	1.77204e-05	2,0,0,0,0,0,0,0,0,0	0.0128	0.000367379	1.53075e-05	Possibly_benign	10.4377	Neutral	0.095802	MedGen:C0162671,OMIM:540000,Orphanet:ORPHA550,SNOMED_CT:39925003	Juvenile_myopathy,_encephalopathy,_lactic_acidosis_AND_stroke	Benign
chrM	12338	T	C	1	0.005764	protein_coding	MT-ND5	start_lost	c.2T>C	p.Met1?	0.00124047	3.54421e-05	4,0,0,0,0,0,0,0,0,0	0.0055	0.00111744	2.55124e-05	.	.	.	.	Human_Phenotype_Ontology:HP:0001112,MedGen:C0917796,OMIM:535000,Orphanet:ORPHA104,SNOMED_CT:58610003|MedGen:C0023264,OMIM:256000,Orphanet:ORPHA506,SNOMED_CT:29570005	Leber's_optic_atrophy|Leigh_syndrome	Benign
chrM	12361	A	G	2	0.014	protein_coding	MT-ND5	missense_variant	c.25A>G	p.Thr9Ala	0.00145318	1.77217e-05	6,0,0,0,0,0,0,0,0,0	0.0321	0.00182669	2.55124e-05	.	.	.	.	MedGen:C0023264,OMIM:256000,Orphanet:ORPHA506,SNOMED_CT:29570005	Leigh_syndrome	Benign
chrM	12373	A	G	1	0.005764	protein_coding	MT-ND5	missense_variant	c.37A>G	p.Thr13Ala	0.000921512	1.77214e-05	5,0,0,0,0,0,0,0,0,0	0.0005	0.00118888	2.04099e-05	.	.	.	.	MedGen:C0023264,OMIM:256000,Orphanet:ORPHA506,SNOMED_CT:29570005	Leigh_syndrome	Benign
chrM	12396	T	C	1	0.014	protein_coding	MT-ND5	synonymous_variant	c.60T>C	p.Leu20Leu	0.000230378	5.31642e-05	5,0,0,0,0,0,0,0,0,0	0.0041	0.000234714	2.55124e-05	.	.	.	.	.	.	.
chrM	12397	A	G	1	0.002882	protein_coding	MT-ND5	missense_variant	c.61A>G	p.Thr21Ala	0.003296	5.31613e-05	2,0,0,0,0,0,0,0,0,0	0.0014	0.00355643	6.12298e-05	.	.	.	.	MedGen:C0023264,OMIM:256000,Orphanet:ORPHA506,SNOMED_CT:29570005|MedGen:C1853833,OMIM:605909	Leigh_syndrome|Parkinson_disease_6,_autosomal_recessive_early-onset	Benign
chrM	12405	C	T	7	0.046	protein_coding	MT-ND5	synonymous_variant	c.69C>T	p.Leu23Leu	0.00226822	3.54409e-05	2,0,0,0,0,0,0,0,0,0	0.0526	0.00203079	5.10248e-06	.	.	.	.	.	.	.
chrM	12406	G	A	19	0.092	protein_coding	MT-ND5	missense_variant	c.70G>A	p.Val24Ile	0.00880862	0.000177236	12,0,0,0,0,0,0,0,0,0	0.0556	0.00667915	7.14348e-05	.	.	.	.	MedGen:C0023264,OMIM:256000,Orphanet:ORPHA506,SNOMED_CT:29570005	Leigh_syndrome	Benign
chrM	12501	G	A	1	0.002882	protein_coding	MT-ND5	synonymous_variant	c.165G>A	p.Met55Met	0.0273035	0.000159566	31,0,0,0,0,0,0,0,0,0	0.0078	0.0317323	0.000290842	.	.	.	.	.	.	.
chrM	12549	C	T	1	0.002882	protein_coding	MT-ND5	synonymous_variant	c.213C>T	p.Thr71Thr	0.000673377	0	2,0,0,0,0,0,0,0,0,0	0.0033	0.000525556	5.10248e-06	.	.	.	.	.	.	.
chrM	12624	T	C	1	0.005764	protein_coding	MT-ND5	synonymous_variant	c.288T>C	p.Val96Val	0.000460748	1.77211e-05	4,0,0,0,0,0,0,0,0,0	0.0002	0.000418404	2.04099e-05	.	.	.	.	.	.	.
chrM	12633	C	T	12	0.055	protein_coding	MT-ND5	synonymous_variant	c.297C>T	p.Ser99Ser	0.000460732	1.77204e-05	2,0,0,0,0,0,0,0,0,0	0.0371	0.0010256	2.04099e-05	.	.	.	.	.	.	.
chrM	12662	A	G	1	0.002882	protein_coding	MT-ND5	missense_variant	c.326A>G	p.Asn109Ser	0.000336676	1.77198e-05	0,0,0,0,0,0,0,0,0,0	0.0001	0.000311251	3.06149e-05	.	.	.	.	MedGen:C0023264,OMIM:256000,Orphanet:ORPHA506,SNOMED_CT:29570005	Leigh_syndrome	Benign
chrM	12696	T	C	1	0.002882	protein_coding	MT-ND5	synonymous_variant	c.360T>C	p.Tyr120Tyr	0.00271209	0.000212713	20,0,0,0,0,0,0,0,0,0	0.0024	0.00250532	0.000107152	.	.	.	.	.	.	.
chrM	12735	C	T	1	0.002882	protein_coding	MT-ND5	synonymous_variant	c.399C>T	p.Thr133Thr	1.77214e-05	0	5,0,0,0,0,0,0,0,0,0	0.0001	1.0205e-05	0	.	.	.	.	.	.	.
chrM	12843	T	C	1	0.002882	protein_coding	MT-ND5	synonymous_variant	c.507T>C	p.Ile169Ile	0.000141771	1.77214e-05	5,0,0,0,0,0,0,0,0,0	.	0.000362276	1.53075e-05	.	.	.	.	.	.	.
chrM	12880	T	C	5	0.029	protein_coding	MT-ND5	missense_variant	c.544T>C	p.Phe182Leu	0.000301253	1.77208e-05	3,0,0,0,0,0,0,0,0,0	0.0144	0.000474531	6.12298e-05	.	.	.	.	MedGen:C0023264,OMIM:256000,Orphanet:ORPHA506,SNOMED_CT:29570005	Leigh_syndrome	Benign
chrM	12975	A	G	2	0.012	protein_coding	MT-ND5	synonymous_variant	c.639A>G	p.Leu213Leu	0.000248077	1.77198e-05	0,0,0,0,0,0,0,0,0,0	0.0019	0.000301047	0	.	.	.	.	.	.	.
chrM	13681	A	G	1	0.002882	protein_coding	MT-ND5	missense_variant	c.1345A>G	p.Thr449Ala	0.00390002	3.54547e-05	24,0,0,0,0,0,0,0,0,0	0.0038	0.00395953	0.000127562	.	.	.	.	MedGen:C0023264,OMIM:256000,Orphanet:ORPHA506,SNOMED_CT:29570005	Leigh_syndrome	Benign
chrM	13748	A	G	1	0.005764	protein_coding	MT-ND5	missense_variant	c.1412A>G	p.Asn471Ser	0.000620237	1.77211e-05	4,0,0,0,0,0,0,0,0,0	0.0008	0.000923549	0	.	.	.	.	MedGen:C0023264,OMIM:256000,Orphanet:ORPHA506,SNOMED_CT:29570005	Leigh_syndrome	Benign
chrM	13812	T	C	1	0.002882	protein_coding	MT-ND5	synonymous_variant	c.1476T>C	p.Ala492Ala	0.000389877	1.77217e-05	6,0,0,0,0,0,0,0,0,0	0.0011	0.000275534	3.06149e-05	.	.	.	.	.	.	.
chrM	13879	T	C	1	0.002882	protein_coding	MT-ND5	missense_variant	c.1543T>C	p.Ser515Pro	0.00946758	0.000195025	31,0,0,0,0,0,0,0,0,0	0.0101	0.0116796	0.000112255	.	.	.	.	MedGen:C0023264,OMIM:256000,Orphanet:ORPHA506,SNOMED_CT:29570005	Leigh_syndrome	Benign
chrM	13899	T	C	1	0.005764	protein_coding	MT-ND5	synonymous_variant	c.1563T>C	p.Tyr521Tyr	0.0012051	1.7722e-05	7,0,0,0,0,0,0,0,0,0	.	0.00176036	5.10248e-05	.	.	.	.	.	.	.
chrM	13914	C	A	1	0.002882	protein_coding	MT-ND5	synonymous_variant	c.1578C>A	p.Leu526Leu	0.0199532	0	2,0,0,0,0,0,0,0,0,0	0.0004	0.00295944	2.04099e-05	.	.	.	.	.	.	.
chrM	14016	G	A	1	0.008646	protein_coding	MT-ND5	synonymous_variant	c.1680G>A	p.Lys560Lys	0.00382884	5.31783e-05	20,0,0,0,0,0,0,0,0,0	0.002	0.00299516	0.000127562	.	.	.	.	.	.	.
chrM	14337	C	T	1	0.002882	protein_coding	MT-ND6	missense_variant	c.337G>A	p.Val113Met	3.54396e-05	0	0,0,0,0,0,0,0,0,0,0	0.0013	5.61273e-05	5.10248e-06	.	.	.	.	.	.	.
chrM	14371	T	C	3	0.017	protein_coding	MT-ND6	synonymous_variant	c.303A>G	p.Gly101Gly	0.000177204	7.08818e-05	2,0,0,0,0,0,0,0,0,0	0.0058	0.000234714	2.55124e-05	.	.	.	.	.	.	.
chrM	14452	A	G	1	0.005764	protein_coding	MT-ND6	synonymous_variant	c.222T>C	p.Ala74Ala	5.31604e-05	0	1,0,0,0,0,0,0,0,0,0	0.0007	9.69472e-05	3.06149e-05	.	.	.	.	.	.	.
chrM	14861	G	A	1	0.005764	protein_coding	MT-CYB	missense_variant	c.115G>A	p.Ala39Thr	0.00299624	0.000141834	30,0,0,0,0,0,0,0,0,0	0.0043	0.00320946	0.000137767	.	.	.	.	MedGen:C0023264,OMIM:256000,Orphanet:ORPHA506,SNOMED_CT:29570005	Leigh_syndrome	Benign
chrM	14914	A	G	1	0.005764	protein_coding	MT-CYB	synonymous_variant	c.168A>G	p.Ser56Ser	0.000194925	0	2,0,0,0,0,0,0,0,0,0	0.0038	0.000744963	0	.	.	.	.	.	.	.
chrM	14927	A	G	3	0.014	protein_coding	MT-CYB	missense_variant	c.181A>G	p.Thr61Ala	0.00118759	3.54503e-05	17,0,0,0,0,0,0,0,0,0	0.0137	0.00142359	3.06149e-05	.	.	.	.	MedGen:C0023264,OMIM:256000,Orphanet:ORPHA506,SNOMED_CT:29570005	Leigh_syndrome	Benign
chrM	14944	C	T	6	0.035	protein_coding	MT-CYB	synonymous_variant	c.198C>T	p.Ile66Ile	0.000230366	1.77204e-05	2,0,0,0,0,0,0,0,0,0	0.0289	0.000224509	2.04099e-05	.	.	.	.	.	.	.
chrM	15046	A	G	1	0.002882	protein_coding	MT-CYB	synonymous_variant	c.300A>G	p.Arg100Arg	0.000124045	0	3,0,0,0,0,0,0,0,0,0	0.0004	4.59224e-05	1.53075e-05	.	.	.	.	.	.	.
chrM	15067	T	C	8	0.029	protein_coding	MT-CYB	synonymous_variant	c.321T>C	p.Phe107Phe	0.00207355	0	9,0,0,0,0,0,0,0,0,0	0.0233	0.0016532	2.55124e-05	.	.	.	.	.	.	.
chrM	15071	T	C	1	0.002882	protein_coding	MT-CYB	missense_variant	c.325T>C	p.Tyr109His	0.000974659	7.08843e-05	4,0,0,0,0,0,0,0,0,0	0.0033	0.000943959	5.61273e-05	.	.	.	.	MedGen:C0023264,OMIM:256000,Orphanet:ORPHA506,SNOMED_CT:29570005|MedGen:CN517202	Leigh_syndrome|not_provided	Benign/Likely_benign
chrM	15172	G	A	1	0.005764	protein_coding	MT-CYB	synonymous_variant	c.426G>A	p.Gly142Gly	0.00356364	0.000195025	31,0,0,0,0,0,0,0,0,0	0.0025	0.00391871	0.000204099	.	.	.	.	.	.	.
chrM	15209	T	C	1	0.005764	protein_coding	MT-CYB	missense_variant	c.463T>C	p.Tyr155His	0.000141771	3.54428e-05	5,0,0,0,0,0,0,0,0,0	0.0004	0.00012246	1.0205e-05	.	.	.	.	.	.	.
chrM	15218	A	G	3	0.012	protein_coding	MT-CYB	missense_variant	c.472A>G	p.Thr158Ala	0.0225349	5.32321e-05	77,0,0,0,0,0,0,0,0,0	0.0069	0.0327069	0.000117357	.	.	.	.	MedGen:C0023264,OMIM:256000,Orphanet:ORPHA506,SNOMED_CT:29570005	Leigh_syndrome	Benign
chrM	15223	C	T	2	0.014	protein_coding	MT-CYB	synonymous_variant	c.477C>T	p.Asp159Asp	0.00106325	0	3,0,0,0,0,0,0,0,0,0	0.0315	0.00129093	1.53075e-05	.	.	.	.	.	.	.
chrM	15229	T	C	1	0.002882	protein_coding	MT-CYB	synonymous_variant	c.483T>C	p.Val161Val	0.00466072	3.54428e-05	5,0,0,0,0,0,0,0,0,0	0.0004	0.00138277	6.12298e-05	.	.	.	.	.	.	.
chrM	15235	A	G	2	0.005764	protein_coding	MT-CYB	synonymous_variant	c.489A>G	p.Trp163Trp	0.00102775	0	0,0,0,0,0,0,0,0,0,0	0.0058	0.00125521	2.04099e-05	.	.	.	.	MedGen:CN517202	not_provided	Benign
chrM	15236	A	G	5	0.026	protein_coding	MT-CYB	missense_variant	c.490A>G	p.Ile164Val	0.00262565	5.32226e-05	67,0,0,0,0,0,0,0,0,0	0.0296	0.00285739	0.00014287	.	.	.	.	MedGen:C0023264,OMIM:256000,Orphanet:ORPHA506,SNOMED_CT:29570005	Leigh_syndrome	Benign
chrM	15244	A	G	2	0.008646	protein_coding	MT-CYB	synonymous_variant	c.498A>G	p.Gly166Gly	0.0181235	0.0001596	43,0,0,0,0,0,0,0,0,0	0.0111	0.00545966	0.000265329	.	.	.	.	.	.	.
chrM	15313	T	C	1	0.002882	protein_coding	MT-CYB	synonymous_variant	c.567T>C	p.Ile189Ile	0.00109873	1.77214e-05	5,0,0,0,0,0,0,0,0,0	0.0011	0.000806192	4.59224e-05	.	.	.	.	.	.	.
chrM	15314	G	A	3	0.026	protein_coding	MT-CYB	missense_variant	c.568G>A	p.Ala190Thr	0.00407751	0.000230468	27,0,0,0,0,0,0,0,0,0	0.0146	0.00326559	0.000163279	.	.	.	.	Human_Phenotype_Ontology:HP:0100615,MedGen:C0919267,OMIM:167000,SNOMED_CT:123843001|MedGen:C0023264,OMIM:256000,Orphanet:ORPHA506,SNOMED_CT:29570005	Neoplasm_of_ovary|Leigh_syndrome	Benign
chrM	15323	G	A	6	0.029	protein_coding	MT-CYB	missense_variant	c.577G>A	p.Ala193Thr	0.00237521	0.000301333	18,0,0,0,0,0,0,0,0,0	0.0445	0.00295944	9.69472e-05	.	.	.	.	MedGen:C0006142,OMIM:114480,Orphanet:ORPHA227535,SNOMED_CT:254843006|MedGen:C0023264,OMIM:256000,Orphanet:ORPHA506,SNOMED_CT:29570005	Familial_cancer_of_breast|Leigh_syndrome	Benign
chrM	15402	C	T	1	0.002882	protein_coding	MT-CYB	missense_variant	c.656C>T	p.Thr219Ile	0.000159478	0	0,0,0,0,0,0,0,0,0,0	0.0032	0.000117357	1.53075e-05	.	.	.	.	MedGen:C0023264,OMIM:256000,Orphanet:ORPHA506,SNOMED_CT:29570005	Leigh_syndrome	Benign
chrM	15422	A	G	2	0.005764	protein_coding	MT-CYB	missense_variant	c.676A>G	p.Ile226Val	0.000106321	3.54403e-05	1,0,0,0,0,0,0,0,0,0	0.0042	8.16397e-05	0	.	.	.	.	.	.	.
chrM	15440	T	C	6	0.037	protein_coding	MT-CYB	synonymous_variant	c.694T>C	p.Leu232Leu	0.000868379	5.3166e-05	7,0,0,0,0,0,0,0,0,0	0.0286	0.00084191	4.08199e-05	.	.	.	.	.	.	.
chrM	15458	T	C	1	0.005764	protein_coding	MT-CYB	missense_variant	c.712T>C	p.Ser238Pro	0.0020028	5.31717e-05	13,0,0,0,0,0,0,0,0,0	0.0006	0.000857217	8.67422e-05	.	.	.	.	MedGen:C0006142,OMIM:114480,Orphanet:ORPHA227535,SNOMED_CT:254843006|MedGen:C0023264,OMIM:256000,Orphanet:ORPHA506,SNOMED_CT:29570005	Familial_cancer_of_breast|Leigh_syndrome	Benign
chrM	15469	A	G	1	0.005764	protein_coding	MT-CYB	synonymous_variant	c.723A>G	p.Thr241Thr	.	.	.	0.0001	1.0205e-05	0	.	.	.	.	.	.	.
chrM	15479	T	C	1	0.002882	protein_coding	MT-CYB	missense_variant	c.733T>C	p.Phe245Leu	0.00138249	0.000141794	14,0,0,0,0,0,0,0,0,0	0.0029	0.00136747	7.14348e-05	.	.	.	.	MedGen:C0023264,OMIM:256000,Orphanet:ORPHA506,SNOMED_CT:29570005	Leigh_syndrome	Benign
chrM	15487	A	T	2	0.012	protein_coding	MT-CYB	synonymous_variant	c.741A>T	p.Pro247Pro	0.0178992	0	7,0,0,0,0,0,0,0,0,0	0.0274	0.0167412	2.55124e-05	.	.	.	.	.	.	.
chrM	15497	G	A	7	0.029	protein_coding	MT-CYB	missense_variant	c.751G>A	p.Gly251Ser	0.00386408	8.86258e-05	17,0,0,0,0,0,0,0,0,0	0.0447	0.00350541	0.000137767	.	.	.	.	Human_Phenotype_Ontology:HP:0001513,MeSH:D009765,MedGen:C0028754,OMIM:601665,SNOMED_CT:414916001|MedGen:C0023264,OMIM:256000,Orphanet:ORPHA506,SNOMED_CT:29570005|MedGen:CN517202	Obesity|Leigh_syndrome|not_provided	Benign/Likely_benign
chrM	15508	C	T	2	0.014	protein_coding	MT-CYB	synonymous_variant	c.762C>T	p.Asp254Asp	0.000637947	0	3,0,0,0,0,0,0,0,0,0	0.0315	0.00117867	1.53075e-05	.	.	.	.	.	.	.
chrM	15518	C	T	8	0.037	protein_coding	MT-CYB	synonymous_variant	c.772C>T	p.Leu258Leu	0.000230362	0	1,0,0,0,0,0,0,0,0,0	0.0205	0.000352071	0	.	.	.	.	.	.	.
chrM	15524	A	G	3	0.017	protein_coding	MT-CYB	missense_variant	c.778A>G	p.Asn260Asp	5.31604e-05	3.54403e-05	1,0,0,0,0,0,0,0,0,0	0.0211	0.000147972	0	.	.	.	.	MedGen:C0023264,OMIM:256000,Orphanet:ORPHA506,SNOMED_CT:29570005	Leigh_syndrome	Benign
chrM	15530	T	C	1	0.005764	protein_coding	MT-CYB	synonymous_variant	c.784T>C	p.Leu262Leu	0.00168377	7.08956e-05	13,0,0,0,0,0,0,0,0,0	0.0008	0.00232673	8.67422e-05	.	.	.	.	.	.	.
chrM	15562	A	G	2	0.008646	protein_coding	MT-CYB	synonymous_variant	c.816A>G	p.Trp272Trp	0.000443042	5.31651e-05	6,0,0,0,0,0,0,0,0,0	0.0039	0.000454121	5.61273e-05	.	.	.	.	.	.	.
chrM	15565	T	C	1	0.005764	protein_coding	MT-CYB	synonymous_variant	c.819T>C	p.Tyr273Tyr	0.000903887	5.31698e-05	11,0,0,0,0,0,0,0,0,0	0.0016	0.00126031	7.14348e-05	.	.	.	.	.	.	.
chrM	15616	C	T	1	0.002882	protein_coding	MT-CYB	synonymous_variant	c.870C>T	p.Gly290Gly	0.000124047	3.54421e-05	4,0,0,0,0,0,0,0,0,0	0.0013	0.000183689	2.55124e-05	.	.	.	.	.	.	.
chrM	15622	T	C	2	0.012	protein_coding	MT-CYB	synonymous_variant	c.876T>C	p.Leu292Leu	0.000372149	1.77214e-05	5,0,0,0,0,0,0,0,0,0	0.0033	0.000612298	4.08199e-05	.	.	.	.	.	.	.
chrM	15662	A	G	2	0.014	protein_coding	MT-CYB	missense_variant	c.916A>G	p.Ile306Val	0.00104551	0	2,0,0,0,0,0,0,0,0,0	0.0315	0.00156646	1.53075e-05	.	.	.	.	MedGen:C0023264,OMIM:256000,Orphanet:ORPHA506,SNOMED_CT:29570005	Leigh_syndrome	Benign
chrM	15670	T	C	2	0.012	protein_coding	MT-CYB	synonymous_variant	c.924T>C	p.His308His	0.0155472	0.000106366	25,0,0,0,0,0,0,0,0,0	0.0049	0.00540353	0.000173484	.	.	.	.	Human_Phenotype_Ontology:HP:0100615,MedGen:C0919267,OMIM:167000,SNOMED_CT:123843001	Neoplasm_of_ovary	Likely_pathogenic
chrM	15724	A	G	4	0.02	protein_coding	MT-CYB	synonymous_variant	c.978A>G	p.Trp326Trp	0.000832949	1.77223e-05	8,0,0,0,0,0,0,0,0,0	0.0123	0.000770475	2.55124e-05	.	.	.	.	.	.	.
chrM	15746	A	G	1	0.005764	protein_coding	MT-CYB	missense_variant	c.1000A>G	p.Ile334Val	0.00235686	0	3,0,0,0,0,0,0,0,0,0	0.0036	0.0024645	2.04099e-05	.	.	.	.	MedGen:C0023264,OMIM:256000,Orphanet:ORPHA506,SNOMED_CT:29570005|MedGen:CN517202	Leigh_syndrome|not_provided	Benign
chrM	15758	A	G	2	0.005764	protein_coding	MT-CYB	missense_variant	c.1012A>G	p.Ile338Val	0.0111168	0.000212762	33,0,0,0,0,0,0,0,0,0	0.0115	0.0122868	0.000219407	.	.	.	.	MedGen:C0006142,OMIM:114480,Orphanet:ORPHA227535,SNOMED_CT:254843006|MedGen:C0023264,OMIM:256000,Orphanet:ORPHA506,SNOMED_CT:29570005	Familial_cancer_of_breast|Leigh_syndrome	Benign
chrM	15769	A	C	1	0.005764	protein_coding	MT-CYB	missense_variant	c.1023A>C	p.Gln341His	1.77198e-05	0	0,0,0,0,0,0,0,0,0,0	0.0012	1.0205e-05	0	.	.	.	.	.	.	.
chrM	15784	T	C	2	0.005764	protein_coding	MT-CYB	synonymous_variant	c.1038T>C	p.Pro346Pro	0.0625399	0.000124122	38,0,0,0,0,0,0,0,0,0	0.0093	0.0158279	0.00010205	.	.	.	.	MedGen:C0006142,OMIM:114480,Orphanet:ORPHA227535,SNOMED_CT:254843006	Familial_cancer_of_breast	Likely_pathogenic
chrM	15793	C	T	1	0.002882	protein_coding	MT-CYB	synonymous_variant	c.1047C>T	p.Ile349Ile	0.000159481	1.77201e-05	1,0,0,0,0,0,0,0,0,0	0.0032	0.000183689	0	.	.	.	.	.	.	.
chrM	15806	G	A	1	0.002882	protein_coding	MT-CYB	missense_variant	c.1060G>A	p.Ala354Thr	7.09182e-05	8.86478e-05	31,0,0,0,0,0,0,0,0,0	0.0032	1.53075e-05	4.59224e-05	.	.	.	.	.	.	.
chrM	15850	T	C	1	0.005764	protein_coding	MT-CYB	synonymous_variant	c.1104T>C	p.Thr368Thr	0.00026583	5.3166e-05	7,0,0,0,0,0,0,0,0,0	0.0191	0.000413301	3.57174e-05	.	.	.	.	.	.	.
chrM	15851	A	G	2	0.014	protein_coding	MT-CYB	missense_variant	c.1105A>G	p.Ile369Val	0.000886054	1.77211e-05	4,0,0,0,0,0,0,0,0,0	0.0321	0.00121439	1.53075e-05	.	.	.	.	MedGen:C0023264,OMIM:256000,Orphanet:ORPHA506,SNOMED_CT:29570005	Leigh_syndrome	Benign
chrM	15860	A	G	6	0.026	protein_coding	MT-CYB	missense_variant	c.1114A>G	p.Ile372Val	0.000354421	0	4,0,0,0,0,0,0,0,0,0	0.0414	0.000367379	0	.	.	.	.	MedGen:C0023264,OMIM:256000,Orphanet:ORPHA506,SNOMED_CT:29570005	Leigh_syndrome	Benign
chrM	15874	A	G	4	0.023	protein_coding	MT-CYB	synonymous_variant	c.1128A>G	p.Met376Met	0.000159481	0	1,0,0,0,0,0,0,0,0,0	0.0499	0.000382686	1.0205e-05	.	.	.	.	.	.	.
chrM	15927	G	A	2	0.014	tRNA	MT-TT	.	.	.	0.0070922	5.31915e-05	34,0,0,0,0,0,0,0,0,0	0.0317	0.00919978	0.000178587	Likely_benign	5.80814	Neutral	0.112642	MedGen:C0006142,OMIM:114480,Orphanet:ORPHA227535,SNOMED_CT:254843006|MedGen:C0162671,OMIM:540000,Orphanet:ORPHA550,SNOMED_CT:39925003	Familial_cancer_of_breast|Juvenile_myopathy,_encephalopathy,_lactic_acidosis_AND_stroke	Benign
chrM	15930	G	A	2	0.012	tRNA	MT-TT	.	.	.	0.00859838	0.000159557	28,0,0,0,0,0,0,0,0,0	0.0035	0.00791395	0.000214304	Likely_benign	2.38878	Likely_pathogenic	0.544642	MedGen:C0162671,OMIM:540000,Orphanet:ORPHA550,SNOMED_CT:39925003	Juvenile_myopathy,_encephalopathy,_lactic_acidosis_AND_stroke	Benign
chrM	15941	T	C	1	0.005764	tRNA	MT-TT	.	.	.	0.00239239	3.54428e-05	5,0,0,0,0,0,0,0,0,0	0.007	0.000984779	4.59224e-05	Likely_benign	2.86134	Neutral	0.215017	MedGen:C0162671,OMIM:540000,Orphanet:ORPHA550,SNOMED_CT:39925003	Juvenile_myopathy,_encephalopathy,_lactic_acidosis_AND_stroke	Benign
chrM	15951	A	G	5	0.032	tRNA	MT-TT	.	.	.	0.000868348	0.000106328	5,0,0,0,0,0,0,0,0,0	0.0229	0.00106132	4.08199e-05	Likely_benign	8.25501	Neutral	0.099395	MedGen:C0162671,OMIM:540000,Orphanet:ORPHA550,SNOMED_CT:39925003	Juvenile_myopathy,_encephalopathy,_lactic_acidosis_AND_stroke	Benign
chrM	16000	G	A	1	0.002882	tRNA	MT-TP	.	.	.	7.09019e-05	5.31764e-05	18,0,0,0,0,0,0,0,0,0	0.0024	0.000147972	4.59224e-05	Likely_benign	1.39335	Neutral	0.212259	.	.	.
chrM	16017	T	C	1	0.005764	tRNA	MT-TP	.	.	.	0.00210907	0.000124063	11,0,0,0,0,0,0,0,0,0	0.0004	0.000459223	9.69472e-05	Likely_benign	7.4155	Neutral	0.288671	MedGen:C0162671,OMIM:540000,Orphanet:ORPHA550,SNOMED_CT:39925003	Juvenile_myopathy,_encephalopathy,_lactic_acidosis_AND_stroke	Benign

[truncated: 1 more sheets: TableS10]
