# Supplementary material for: Deep exome sequencing identifies enrichment of deleterious mosaic variants in neurodevelopmental disorder genes and mitochondrial tRNA regions in bipolar disorder
Source: Mol Psychiatry. 2023 May 30;28(10):4294–306. doi: 10.1038/s41380-023-02096-x (PMC10827672; doi:10.1038/s41380-023-02096-x)
Supplement: Supplementary file 3 — Dataset 2 [file 41380_2023_2096_MOESM3_ESM.txt]

chr1	69062	69063
chr1	69162	69163
chr1	69168	69169
chr1	69269	69270
chr1	69404	69405
chr1	69510	69511
chr1	69533	69534
chr1	69551	69552
chr1	69608	69609
chr1	69609	69610
chr1	69734	69735
chr1	69848	69849
chr1	69875	69876
chr1	69896	69897
chr1	69967	69968
chr1	69997	69998
chr1	182685	182686
chr1	182784	182785
chr1	182790	182791
chr1	183077	183078
chr1	183108	183109
chr1	183177	183178
chr1	183186	183187
chr1	183188	183189
chr1	183190	183191
chr1	183191	183192
chr1	183936	183937
chr1	184022	184023
chr1	184026	184027
chr1	184056	184057
chr1	184139	184140
chr1	184180	184181
chr1	184183	184184
chr1	601514	601515
chr1	601543	601544
chr1	601580	601581
chr1	601605	601606
chr1	609142	609143
chr1	609200	609201
chr1	609319	609320
chr1	609339	609340
chr1	609371	609372
chr1	609406	609407
chr1	609407	609408
chr1	609433	609434
chr1	609434	609435
chr1	609462	609463
chr1	609534	609535
chr1	610623	610624
chr1	610723	610724
chr1	610729	610730
chr1	610759	610760
chr1	610766	610767
chr1	610768	610769
chr1	610794	610795
chr1	611071	611072
chr1	611098	611099
chr1	611266	611267
chr1	611316	611317
chr1	611324	611325
chr1	733183	733184
chr1	733201	733202
chr1	733224	733225
chr1	733313	733314
chr1	733319	733320
chr1	733356	733357
chr1	733357	733358
chr1	744146	744147
chr1	744223	744224
chr1	744253	744254
chr1	744311	744312
chr1	923410	923411
chr1	923420	923421
chr1	923424	923425
chr1	923463	923464
chr1	923470	923471
chr1	923636	923637
chr1	923699	923700
chr1	923821	923822
chr1	923829	923830
chr1	923875	923876
chr1	923897	923898
chr1	923899	923900
chr1	923973	923974
chr1	923979	923980
chr1	923987	923988
chr1	924005	924006
chr1	924023	924024
chr1	924029	924030
chr1	924046	924047
chr1	924078	924079
chr1	924239	924240
chr1	924264	924265
chr1	924284	924285
chr1	924301	924302
chr1	924304	924305
chr1	924306	924307
chr1	924309	924310
chr1	924320	924321
chr1	924327	924328
chr1	924371	924372
chr1	924529	924530
chr1	924532	924533
chr1	924540	924541
chr1	924548	924549
chr1	924596	924597
chr1	924681	924682
chr1	924702	924703
chr1	924735	924736
chr1	924794	924795
chr1	924819	924820
chr1	924876	924877
chr1	924890	924891
chr1	924971	924972
chr1	925934	925935
chr1	926012	926013
chr1	930164	930165
chr1	930166	930167
chr1	930198	930199
chr1	930199	930200
chr1	930284	930285
chr1	930313	930314
chr1	930322	930323
chr1	930998	930999
chr1	931073	931074
chr1	931096	931097
chr1	931111	931112
chr1	931130	931131
chr1	931132	931133
chr1	931134	931135
chr1	931138	931139
chr1	935834	935835
chr1	939152	939153
chr1	939169	939170
chr1	939286	939287
chr1	939316	939317
chr1	939381	939382
chr1	939397	939398
chr1	939435	939436
chr1	939459	939460
chr1	939483	939484
chr1	941103	941104
chr1	941118	941119
chr1	941132	941133
chr1	941224	941225
chr1	941325	941326
chr1	941355	941356
chr1	942126	942127
chr1	942168	942169
chr1	942176	942177
chr1	942240	942241
chr1	942267	942268
chr1	942293	942294
chr1	942367	942368
chr1	942386	942387
chr1	942390	942391
chr1	942401	942402
chr1	942450	942451
chr1	942478	942479
chr1	942495	942496
chr1	942538	942539
chr1	942627	942628
chr1	942683	942684
chr1	942994	942995
chr1	943016	943017
chr1	943030	943031
chr1	943056	943057
chr1	943235	943236
chr1	943378	943379
chr1	943677	943678
chr1	943685	943686
chr1	943691	943692
chr1	943759	943760
chr1	943936	943937
chr1	943995	943996
chr1	944101	944102
chr1	945009	945010
chr1	945499	945500
chr1	945525	945526
chr1	946246	946247
chr1	946310	946311
chr1	946403	946404
chr1	946423	946424
chr1	948199	948200
chr1	948244	948245
chr1	948250	948251
chr1	948468	948469
chr1	948496	948497
chr1	948565	948566
chr1	952179	952180
chr1	952420	952421
chr1	953149	953150
chr1	953258	953259
chr1	953273	953274
chr1	953278	953279
chr1	953750	953751
chr1	953777	953778
chr1	953794	953795
chr1	953857	953858
chr1	953983	953984
chr1	954040	954041
chr1	954091	954092
chr1	955911	955912
chr1	955916	955917
chr1	955918	955919
chr1	955923	955924
chr1	955937	955938
chr1	956016	956017
chr1	956845	956846
chr1	956968	956969
chr1	957066	957067
chr1	957079	957080
chr1	957085	957086
chr1	957158	957159
chr1	957209	957210
chr1	957267	957268
chr1	957271	957272
chr1	959192	959193
chr1	960678	960679
chr1	960683	960684
chr1	960721	960722
chr1	960759	960760
chr1	960786	960787
chr1	960825	960826
chr1	960840	960841
chr1	960842	960843
chr1	960844	960845
chr1	960845	960846
chr1	960847	960848
chr1	961285	961286
chr1	961347	961348
chr1	961719	961720
chr1	961839	961840
chr1	961944	961945
chr1	962008	962009
chr1	962059	962060
chr1	962072	962073
chr1	962074	962075
chr1	962079	962080
chr1	962084	962085
chr1	962089	962090
chr1	962092	962093
chr1	962093	962094
chr1	962094	962095
chr1	962349	962350
chr1	962357	962358
chr1	962477	962478
chr1	962485	962486
chr1	962498	962499
chr1	962735	962736
chr1	962942	962943
chr1	962953	962954
chr1	962983	962984
chr1	963011	963012
chr1	963039	963040
chr1	963086	963087
chr1	963161	963162
chr1	963195	963196
chr1	963316	963317
chr1	963322	963323
chr1	963325	963326
chr1	963336	963337
chr1	963378	963379
chr1	963471	963472
chr1	963516	963517
chr1	963977	963978
chr1	964053	964054
chr1	964208	964209
chr1	964222	964223
chr1	964443	964444
chr1	964528	964529
chr1	964547	964548
chr1	964556	964557
chr1	964561	964562
chr1	964918	964919
chr1	964938	964939
chr1	964949	964950
chr1	964959	964960
chr1	965124	965125
chr1	965144	965145
chr1	966174	966175
chr1	966178	966179
chr1	966181	966182
chr1	966187	966188
chr1	966196	966197
chr1	966197	966198
chr1	966209	966210
chr1	966217	966218
chr1	966220	966221
chr1	966225	966226
chr1	966226	966227
chr1	966248	966249
chr1	966271	966272
chr1	966425	966426
chr1	966492	966493
chr1	966520	966521
chr1	966624	966625
chr1	966657	966658
chr1	966688	966689
chr1	966714	966715
chr1	966726	966727
chr1	966747	966748
chr1	966753	966754
chr1	966796	966797
chr1	970520	970521
chr1	970630	970631
chr1	970801	970802
chr1	970891	970892
chr1	971000	971001
chr1	971031	971032
chr1	971177	971178
chr1	971313	971314
chr1	971317	971318
chr1	972159	972160
chr1	972179	972180
chr1	972241	972242
chr1	972242	972243
chr1	972250	972251
chr1	973009	973010
chr1	973022	973023
chr1	973033	973034
chr1	973204	973205
chr1	973625	973626
chr1	973672	973673
chr1	973857	973858
chr1	973861	973862
chr1	973928	973929
chr1	973982	973983
chr1	974023	974024
chr1	974038	974039
chr1	974073	974074
chr1	974387	974388
chr1	974468	974469
chr1	974556	974557
chr1	974622	974623
chr1	976171	976172
chr1	976178	976179
chr1	976214	976215
chr1	976457	976458
chr1	976523	976524
chr1	976535	976536
chr1	976574	976575
chr1	976668	976669
chr1	978868	978869
chr1	978952	978953
chr1	979191	979192
chr1	979368	979369
chr1	979417	979418
chr1	979433	979434
chr1	979471	979472
chr1	979495	979496
chr1	979519	979520
chr1	979559	979560
chr1	979577	979578
chr1	979733	979734
chr1	979846	979847
chr1	979855	979856
chr1	979883	979884
chr1	979928	979929
chr1	979962	979963
chr1	980014	980015
chr1	980018	980019
chr1	980024	980025
chr1	980046	980047
chr1	980058	980059
chr1	980060	980061
chr1	980063	980064
chr1	980184	980185
chr1	980213	980214
chr1	980380	980381
chr1	980402	980403
chr1	980710	980711
chr1	980795	980796
chr1	980966	980967
chr1	981118	981119
chr1	981168	981169
chr1	981180	981181
chr1	981209	981210
chr1	982111	982112
chr1	982113	982114
chr1	999010	999011
chr1	999434	999435
chr1	999457	999458
chr1	999488	999489
chr1	999563	999564
chr1	999639	999640
chr1	999665	999666
chr1	999823	999824
chr1	999841	999842
chr1	999885	999886
chr1	1013526	1013527
chr1	1013540	1013541
chr1	1014014	1014015
chr1	1014198	1014199
chr1	1014227	1014228
chr1	1014273	1014274
chr1	1014450	1014451
chr1	1014508	1014509
chr1	1020142	1020143
chr1	1020155	1020156
chr1	1020207	1020208
chr1	1020216	1020217
chr1	1020384	1020385
chr1	1020416	1020417
chr1	1022165	1022166
chr1	1022476	1022477
chr1	1034632	1034633
chr1	1034634	1034635
chr1	1034750	1034751
chr1	1040696	1040697
chr1	1040759	1040760
chr1	1040878	1040879
chr1	1040927	1040928
chr1	1041124	1041125
chr1	1041125	1041126
chr1	1041133	1041134
chr1	1041173	1041174
chr1	1041193	1041194
chr1	1041200	1041201
chr1	1041217	1041218
chr1	1041504	1041505
chr1	1041620	1041621
chr1	1041947	1041948
chr1	1041949	1041950
chr1	1041964	1041965
chr1	1041974	1041975
chr1	1041987	1041988
chr1	1042189	1042190
chr1	1043222	1043223
chr1	1043247	1043248
chr1	1043439	1043440
chr1	1043465	1043466
chr1	1043469	1043470
chr1	1043471	1043472
chr1	1043476	1043477
chr1	1043487	1043488
chr1	1043492	1043493
chr1	1043504	1043505
chr1	1043583	1043584
chr1	1043593	1043594
chr1	1043838	1043839
chr1	1043904	1043905
chr1	1043990	1043991
chr1	1044309	1044310
chr1	1044367	1044368
chr1	1044442	1044443
chr1	1044444	1044445
chr1	1044454	1044455
chr1	1045171	1045172
chr1	1045329	1045330
chr1	1045379	1045380
chr1	1045435	1045436
chr1	1045443	1045444
chr1	1045560	1045561
chr1	1045706	1045707
chr1	1045750	1045751
chr1	1045758	1045759
chr1	1045926	1045927
chr1	1045964	1045965
chr1	1046239	1046240
chr1	1046477	1046478
chr1	1046479	1046480
chr1	1046485	1046486
chr1	1046550	1046551
chr1	1046561	1046562
chr1	1046741	1046742
chr1	1046804	1046805
chr1	1046844	1046845
chr1	1046854	1046855
chr1	1047540	1047541
chr1	1047560	1047561
chr1	1047607	1047608
chr1	1047613	1047614
chr1	1047645	1047646
chr1	1048007	1048008
chr1	1048135	1048136
chr1	1048217	1048218
chr1	1048309	1048310
chr1	1048314	1048315
chr1	1048328	1048329
chr1	1048841	1048842
chr1	1048921	1048922
chr1	1048928	1048929
chr1	1048943	1048944
chr1	1049088	1049089
chr1	1049094	1049095
chr1	1049096	1049097
chr1	1049098	1049099
chr1	1049099	1049100
chr1	1049100	1049101
chr1	1049101	1049102
chr1	1049103	1049104
chr1	1049106	1049107
chr1	1049202	1049203
chr1	1049203	1049204
chr1	1049275	1049276
chr1	1049348	1049349
chr1	1049358	1049359
chr1	1049365	1049366
chr1	1049367	1049368
chr1	1049370	1049371
chr1	1049566	1049567
chr1	1049785	1049786
chr1	1049864	1049865
chr1	1049876	1049877
chr1	1049885	1049886
chr1	1050056	1050057
chr1	1050061	1050062
chr1	1050062	1050063
chr1	1050065	1050066
chr1	1050066	1050067
chr1	1050067	1050068
chr1	1050068	1050069
chr1	1050069	1050070
chr1	1050076	1050077
chr1	1050079	1050080
chr1	1050081	1050082
chr1	1050083	1050084
chr1	1050085	1050086
chr1	1050408	1050409
chr1	1050524	1050525
chr1	1050692	1050693
chr1	1050750	1050751
chr1	1050817	1050818
chr1	1051062	1051063
chr1	1051078	1051079
chr1	1051385	1051386
chr1	1051401	1051402
chr1	1051411	1051412
chr1	1051522	1051523
chr1	1051582	1051583
chr1	1051603	1051604
chr1	1051631	1051632
chr1	1051807	1051808
chr1	1051819	1051820
chr1	1051862	1051863
chr1	1051972	1051973
chr1	1052000	1052001
chr1	1052039	1052040
chr1	1053430	1053431
chr1	1053521	1053522
chr1	1053702	1053703
chr1	1053717	1053718
chr1	1053721	1053722
chr1	1053725	1053726
chr1	1053730	1053731
chr1	1053752	1053753
chr1	1053826	1053827
chr1	1053932	1053933
chr1	1054774	1054775
chr1	1054780	1054781
chr1	1054799	1054800
chr1	1054894	1054895
chr1	1054899	1054900
chr1	1054968	1054969
chr1	1054976	1054977
chr1	1054999	1055000
chr1	1055330	1055331
chr1	1055355	1055356
chr1	1055363	1055364
chr1	1055369	1055370
chr1	1055392	1055393
chr1	1055394	1055395
chr1	1055425	1055426
chr1	1055435	1055436
chr1	1065775	1065776
chr1	1065788	1065789
chr1	1065796	1065797
chr1	1066578	1066579
chr1	1066591	1066592
chr1	1066595	1066596
chr1	1066608	1066609
chr1	1066612	1066613
chr1	1066617	1066618
chr1	1066624	1066625
chr1	1066638	1066639
chr1	1066674	1066675
chr1	1066675	1066676
chr1	1066694	1066695
chr1	1066724	1066725
chr1	1066739	1066740
chr1	1066775	1066776
chr1	1066828	1066829
chr1	1067790	1067791
chr1	1067857	1067858
chr1	1067891	1067892
chr1	1071809	1071810
chr1	1071813	1071814
chr1	1071822	1071823
chr1	1071829	1071830
chr1	1071840	1071841
chr1	1071841	1071842
chr1	1071860	1071861
chr1	1071864	1071865
chr1	1071871	1071872
chr1	1072018	1072019
chr1	1072043	1072044
chr1	1072050	1072051
chr1	1072051	1072052
chr1	1072089	1072090
chr1	1072108	1072109
chr1	1072210	1072211
chr1	1082983	1082984
chr1	1083871	1083872
chr1	1083892	1083893
chr1	1084106	1084107
chr1	1084372	1084373
chr1	1084400	1084401
chr1	1084411	1084412
chr1	1084555	1084556
chr1	1085965	1085966
chr1	1086002	1086003
chr1	1086034	1086035
chr1	1087105	1087106
chr1	1087484	1087485
chr1	1090302	1090303
chr1	1090318	1090319
chr1	1090459	1090460
chr1	1090875	1090876
chr1	1090978	1090979
chr1	1091166	1091167
chr1	1091171	1091172
chr1	1091185	1091186
chr1	1091191	1091192
chr1	1091326	1091327
chr1	1091369	1091370
chr1	1091420	1091421
chr1	1091544	1091545
chr1	1091572	1091573
chr1	1091616	1091617
chr1	1091652	1091653
chr1	1091653	1091654
chr1	1179194	1179195
chr1	1179257	1179258
chr1	1179270	1179271
chr1	1179287	1179288
chr1	1179351	1179352
chr1	1179714	1179715
chr1	1179733	1179734
chr1	1180174	1180175
chr1	1180193	1180194
chr1	1180224	1180225
chr1	1180384	1180385
chr1	1180434	1180435
chr1	1180440	1180441
chr1	1180454	1180455
chr1	1180465	1180466
chr1	1180471	1180472
chr1	1180476	1180477
chr1	1180484	1180485
chr1	1180492	1180493
chr1	1180495	1180496
chr1	1180606	1180607
chr1	1180612	1180613
chr1	1180613	1180614
chr1	1180706	1180707
chr1	1180807	1180808
chr1	1180813	1180814
chr1	1180814	1180815
chr1	1180850	1180851
chr1	1180885	1180886
chr1	1180887	1180888
chr1	1182828	1182829
chr1	1182831	1182832
chr1	1182894	1182895
chr1	1182937	1182938
chr1	1182959	1182960
chr1	1183010	1183011
chr1	1183965	1183966
chr1	1184029	1184030
chr1	1184103	1184104
chr1	1184921	1184922
chr1	1184926	1184927
chr1	1184974	1184975
chr1	1185050	1185051
chr1	1185155	1185156
chr1	1185240	1185241
chr1	1185329	1185330
chr1	1185352	1185353
chr1	1185364	1185365
chr1	1185440	1185441
chr1	1185448	1185449
chr1	1185552	1185553
chr1	1185557	1185558
chr1	1185697	1185698
chr1	1185743	1185744
chr1	1185841	1185842
chr1	1185842	1185843
chr1	1185846	1185847
chr1	1188778	1188779
chr1	1188861	1188862
chr1	1188876	1188877
chr1	1194712	1194713
chr1	1196353	1196354
chr1	1197388	1197389
chr1	1197404	1197405
chr1	1197410	1197411
chr1	1197416	1197417
chr1	1197448	1197449
chr1	1197526	1197527
chr1	1197535	1197536
chr1	1197540	1197541
chr1	1197557	1197558
chr1	1197585	1197586
chr1	1197636	1197637
chr1	1197648	1197649
chr1	1197691	1197692
chr1	1197696	1197697
chr1	1197700	1197701
chr1	1197836	1197837
chr1	1197845	1197846
chr1	1197858	1197859
chr1	1197863	1197864
chr1	1197873	1197874
chr1	1197892	1197893
chr1	1203821	1203822
chr1	1203828	1203829
chr1	1203835	1203836
chr1	1203852	1203853
chr1	1203917	1203918
chr1	1203978	1203979
chr1	1204014	1204015
chr1	1204184	1204185
chr1	1204213	1204214
chr1	1204427	1204428
chr1	1204481	1204482
chr1	1204525	1204526
chr1	1205430	1205431
chr1	1205478	1205479
chr1	1205509	1205510
chr1	1206342	1206343
chr1	1206446	1206447
chr1	1206511	1206512
chr1	1211509	1211510
chr1	1211862	1211863
chr1	1211916	1211917
chr1	1212041	1212042
chr1	1212065	1212066
chr1	1212104	1212105
chr1	1212595	1212596
chr1	1212597	1212598
chr1	1212604	1212605
chr1	1212632	1212633
chr1	1212696	1212697
chr1	1212719	1212720
chr1	1212816	1212817
chr1	1212880	1212881
chr1	1212918	1212919
chr1	1212948	1212949
chr1	1212983	1212984
chr1	1213133	1213134
chr1	1213317	1213318
chr1	1213323	1213324
chr1	1213707	1213708
chr1	1213935	1213936
chr1	1213953	1213954
chr1	1214030	1214031
chr1	1217501	1217502
chr1	1217707	1217708
chr1	1217732	1217733
chr1	1217747	1217748
chr1	1218501	1218502
chr1	1218776	1218777
chr1	1218895	1218896
chr1	1219037	1219038
chr1	1220737	1220738
chr1	1220750	1220751
chr1	1223199	1223200
chr1	1223250	1223251
chr1	1223268	1223269
chr1	1223287	1223288
chr1	1223781	1223782
chr1	1223784	1223785
chr1	1223785	1223786
chr1	1223786	1223787
chr1	1223789	1223790
chr1	1223794	1223795
chr1	1223798	1223799
chr1	1223801	1223802
chr1	1223806	1223807
chr1	1223810	1223811
chr1	1223816	1223817
chr1	1223870	1223871
chr1	1228423	1228424
chr1	1228430	1228431
chr1	1228583	1228584
chr1	1228800	1228801
chr1	1228832	1228833
chr1	1228838	1228839
chr1	1232248	1232249
chr1	1232286	1232287
chr1	1232297	1232298
chr1	1232305	1232306
chr1	1232332	1232333
chr1	1232395	1232396
chr1	1232414	1232415
chr1	1232415	1232416
chr1	1232799	1232800
chr1	1232971	1232972
chr1	1232991	1232992
chr1	1233243	1233244
chr1	1233253	1233254
chr1	1242512	1242513
chr1	1242537	1242538
chr1	1242607	1242608
chr1	1242633	1242634
chr1	1242818	1242819
chr1	1242864	1242865
chr1	1242899	1242900
chr1	1243022	1243023
chr1	1243101	1243102
chr1	1243189	1243190
chr1	1243196	1243197
chr1	1243208	1243209
chr1	1243213	1243214
chr1	1243544	1243545
chr1	1243925	1243926
chr1	1243928	1243929
chr1	1244015	1244016
chr1	1244016	1244017
chr1	1244098	1244099
chr1	1244230	1244231
chr1	1244278	1244279
chr1	1244316	1244317
chr1	1244520	1244521
chr1	1246475	1246476
chr1	1246483	1246484
chr1	1246544	1246545
chr1	1246552	1246553
chr1	1246564	1246565
chr1	1246574	1246575
chr1	1246651	1246652
chr1	1246669	1246670
chr1	1246689	1246690
chr1	1246707	1246708
chr1	1246719	1246720
chr1	1246732	1246733
chr1	1246738	1246739
chr1	1255161	1255162
chr1	1255163	1255164
chr1	1255295	1255296
chr1	1255304	1255305
chr1	1255356	1255357
chr1	1255517	1255518
chr1	1257168	1257169
chr1	1262211	1262212
chr1	1262215	1262216
chr1	1263394	1263395
chr1	1264734	1264735
chr1	1264741	1264742
chr1	1264763	1264764
chr1	1264766	1264767
chr1	1264774	1264775
chr1	1264786	1264787
chr1	1266145	1266146
chr1	1267890	1267891
chr1	1281162	1281163
chr1	1281167	1281168
chr1	1281169	1281170
chr1	1281200	1281201
chr1	1281215	1281216
chr1	1281304	1281305
chr1	1281420	1281421
chr1	1281501	1281502
chr1	1281507	1281508
chr1	1281508	1281509
chr1	1281568	1281569
chr1	1281630	1281631
chr1	1281639	1281640
chr1	1281971	1281972
chr1	1281984	1281985
chr1	1282085	1282086
chr1	1283934	1283935
chr1	1284047	1284048
chr1	1284094	1284095
chr1	1284096	1284097
chr1	1284101	1284102
chr1	1284102	1284103
chr1	1284115	1284116
chr1	1284116	1284117
chr1	1284121	1284122
chr1	1284123	1284124
chr1	1284125	1284126
chr1	1285382	1285383
chr1	1285418	1285419
chr1	1285459	1285460
chr1	1285573	1285574
chr1	1285696	1285697
chr1	1285913	1285914
chr1	1285921	1285922
chr1	1286097	1286098
chr1	1286310	1286311
chr1	1286768	1286769
chr1	1286880	1286881
chr1	1286886	1286887
chr1	1286889	1286890
chr1	1286892	1286893
chr1	1286916	1286917
chr1	1286970	1286971
chr1	1287314	1287315
chr1	1287461	1287462
chr1	1287537	1287538
chr1	1287577	1287578
chr1	1287584	1287585
chr1	1287607	1287608
chr1	1287620	1287621
chr1	1287678	1287679
chr1	1287735	1287736
chr1	1287955	1287956
chr1	1288004	1288005
chr1	1288018	1288019
chr1	1288031	1288032
chr1	1288046	1288047
chr1	1288048	1288049
chr1	1288051	1288052
chr1	1288057	1288058
chr1	1288084	1288085
chr1	1290231	1290232
chr1	1290260	1290261
chr1	1290283	1290284
chr1	1290344	1290345
chr1	1290354	1290355
chr1	1290578	1290579
chr1	1290605	1290606
chr1	1290682	1290683
chr1	1290721	1290722
chr1	1290847	1290848
chr1	1290849	1290850
chr1	1290850	1290851
chr1	1290866	1290867
chr1	1290886	1290887
chr1	1290911	1290912
chr1	1290932	1290933
chr1	1290967	1290968
chr1	1291000	1291001
chr1	1291002	1291003
chr1	1291049	1291050
chr1	1291089	1291090
chr1	1291171	1291172
chr1	1291175	1291176
chr1	1291237	1291238
chr1	1291258	1291259
chr1	1291376	1291377
chr1	1291383	1291384
chr1	1291388	1291389
chr1	1291471	1291472
chr1	1291508	1291509
chr1	1291550	1291551
chr1	1293534	1293535
chr1	1293636	1293637
chr1	1293730	1293731
chr1	1293733	1293734
chr1	1293738	1293739
chr1	1293752	1293753
chr1	1293757	1293758
chr1	1293785	1293786
chr1	1293788	1293789
chr1	1293792	1293793
chr1	1293794	1293795
chr1	1293795	1293796
chr1	1293796	1293797
chr1	1293798	1293799
chr1	1293801	1293802
chr1	1293802	1293803
chr1	1293803	1293804
chr1	1293806	1293807
chr1	1293810	1293811
chr1	1293845	1293846
chr1	1293903	1293904
chr1	1293923	1293924
chr1	1293930	1293931
chr1	1293932	1293933
chr1	1293959	1293960
chr1	1293965	1293966
chr1	1293975	1293976
chr1	1293982	1293983
chr1	1294497	1294498
chr1	1294586	1294587
chr1	1294592	1294593
chr1	1295749	1295750
chr1	1295788	1295789
chr1	1296126	1296127
chr1	1296141	1296142
chr1	1296275	1296276
chr1	1297890	1297891
chr1	1297951	1297952
chr1	1298427	1298428
chr1	1298560	1298561
chr1	1299381	1299382
chr1	1299388	1299389
chr1	1299814	1299815
chr1	1299887	1299888
chr1	1300637	1300638
chr1	1302060	1302061
chr1	1302071	1302072
chr1	1302897	1302898
chr1	1303111	1303112
chr1	1303202	1303203
chr1	1304052	1304053
chr1	1304652	1304653
chr1	1304654	1304655
chr1	1304693	1304694
chr1	1304697	1304698
chr1	1304705	1304706
chr1	1304717	1304718
chr1	1304741	1304742
chr1	1304770	1304771
chr1	1307299	1307300
chr1	1307326	1307327
chr1	1308632	1308633
chr1	1308673	1308674
chr1	1308738	1308739
chr1	1308903	1308904
chr1	1309153	1309154
chr1	1309409	1309410
chr1	1309641	1309642
chr1	1309803	1309804
chr1	1310623	1310624
chr1	1310637	1310638
chr1	1310657	1310658
chr1	1310670	1310671
chr1	1310728	1310729
chr1	1311009	1311010
chr1	1311409	1311410
chr1	1311921	1311922
chr1	1311991	1311992
chr1	1312108	1312109
chr1	1312113	1312114
chr1	1312125	1312126
chr1	1312161	1312162
chr1	1312189	1312190
chr1	1312197	1312198
chr1	1312208	1312209
chr1	1312211	1312212
chr1	1312212	1312213
chr1	1312223	1312224
chr1	1312231	1312232
chr1	1312399	1312400
chr1	1312458	1312459
chr1	1312473	1312474
chr1	1312537	1312538
chr1	1312557	1312558
chr1	1312558	1312559
chr1	1312681	1312682
chr1	1312714	1312715
chr1	1312943	1312944
chr1	1313602	1313603
chr1	1313691	1313692
chr1	1313722	1313723
chr1	1313806	1313807
chr1	1313915	1313916
chr1	1314344	1314345
chr1	1314800	1314801
chr1	1314807	1314808
chr1	1314847	1314848
chr1	1315368	1315369
chr1	1315551	1315552
chr1	1315637	1315638
chr1	1318833	1318834
chr1	1318874	1318875
chr1	1318917	1318918
chr1	1318982	1318983
chr1	1318988	1318989
chr1	1318998	1318999
chr1	1319055	1319056
chr1	1319062	1319063
chr1	1319182	1319183
chr1	1319231	1319232
chr1	1319316	1319317
chr1	1319436	1319437
chr1	1319442	1319443
chr1	1319445	1319446
chr1	1319460	1319461
chr1	1319466	1319467
chr1	1319472	1319473
chr1	1319527	1319528
chr1	1320437	1320438
chr1	1320478	1320479
chr1	1320484	1320485
chr1	1320721	1320722
chr1	1321897	1321898
chr1	1321901	1321902
chr1	1321905	1321906
chr1	1321908	1321909
chr1	1321914	1321915
chr1	1323247	1323248
chr1	1324533	1324534
chr1	1324608	1324609
chr1	1326896	1326897
chr1	1327210	1327211
chr1	1327218	1327219
chr1	1327320	1327321
chr1	1327404	1327405
chr1	1327494	1327495
chr1	1327585	1327586
chr1	1327720	1327721
chr1	1327763	1327764
chr1	1331433	1331434
chr1	1331665	1331666
chr1	1331681	1331682
chr1	1331682	1331683
chr1	1331736	1331737
chr1	1331737	1331738
chr1	1331774	1331775
chr1	1331944	1331945
chr1	1331951	1331952
chr1	1331953	1331954
chr1	1331954	1331955
chr1	1331955	1331956
chr1	1331957	1331958
chr1	1331961	1331962
chr1	1331967	1331968
chr1	1331976	1331977
chr1	1332110	1332111
chr1	1332257	1332258
chr1	1332299	1332300
chr1	1332303	1332304
chr1	1332306	1332307
chr1	1332471	1332472
chr1	1332590	1332591
chr1	1332611	1332612
chr1	1332778	1332779
chr1	1332793	1332794
chr1	1332808	1332809
chr1	1332814	1332815
chr1	1332875	1332876
chr1	1332885	1332886
chr1	1332908	1332909
chr1	1333119	1333120
chr1	1333150	1333151
chr1	1333220	1333221
chr1	1333278	1333279
chr1	1333320	1333321
chr1	1333335	1333336
chr1	1333368	1333369
chr1	1333431	1333432
chr1	1333457	1333458
chr1	1333466	1333467
chr1	1333501	1333502
chr1	1333520	1333521
chr1	1333530	1333531
chr1	1333623	1333624
chr1	1333709	1333710
chr1	1333984	1333985
chr1	1334051	1334052
chr1	1334077	1334078
chr1	1334097	1334098
chr1	1334102	1334103
chr1	1334157	1334158
chr1	1334173	1334174
chr1	1334189	1334190
chr1	1334205	1334206
chr1	1334219	1334220
chr1	1334242	1334243
chr1	1334478	1334479
chr1	1334508	1334509
chr1	1334512	1334513
chr1	1336133	1336134
chr1	1336295	1336296
chr1	1336369	1336370
chr1	1336373	1336374
chr1	1336403	1336404
chr1	1336525	1336526
chr1	1336558	1336559
chr1	1336561	1336562
chr1	1338228	1338229
chr1	1338232	1338233
chr1	1338233	1338234
chr1	1338236	1338237
chr1	1338240	1338241
chr1	1338241	1338242
chr1	1338244	1338245
chr1	1338247	1338248
chr1	1338262	1338263
chr1	1338266	1338267
chr1	1338579	1338580
chr1	1339253	1339254
chr1	1339468	1339469
chr1	1339544	1339545
chr1	1339780	1339781
chr1	1340004	1340005
chr1	1340236	1340237
chr1	1340333	1340334
chr1	1340335	1340336
chr1	1340358	1340359
chr1	1340437	1340438
chr1	1341716	1341717
chr1	1341771	1341772
chr1	1341787	1341788
chr1	1341798	1341799
chr1	1341803	1341804
chr1	1342120	1342121
chr1	1342152	1342153
chr1	1342354	1342355
chr1	1342355	1342356
chr1	1342646	1342647
chr1	1342678	1342679
chr1	1348868	1348869
chr1	1348942	1348943
chr1	1349109	1349110
chr1	1353832	1353833
chr1	1353986	1353987
chr1	1353994	1353995
chr1	1354250	1354251
chr1	1354482	1354483
chr1	1354498	1354499
chr1	1354500	1354501
chr1	1354504	1354505
chr1	1354530	1354531
chr1	1354535	1354536
chr1	1354847	1354848
chr1	1354867	1354868
chr1	1355146	1355147
chr1	1355179	1355180
chr1	1355218	1355219
chr1	1355225	1355226
chr1	1355246	1355247
chr1	1355264	1355265
chr1	1355270	1355271
chr1	1355281	1355282
chr1	1355472	1355473
chr1	1355474	1355475
chr1	1355603	1355604
chr1	1355669	1355670
chr1	1355704	1355705
chr1	1355735	1355736
chr1	1355756	1355757
chr1	1355762	1355763
chr1	1355767	1355768
chr1	1355769	1355770
chr1	1355771	1355772
chr1	1355772	1355773
chr1	1355773	1355774
chr1	1355776	1355777
chr1	1355778	1355779
chr1	1355779	1355780
chr1	1355780	1355781
chr1	1355785	1355786
chr1	1355794	1355795
chr1	1355795	1355796
chr1	1355799	1355800
chr1	1355801	1355802
chr1	1356745	1356746
chr1	1356746	1356747
chr1	1356750	1356751
chr1	1358421	1358422
chr1	1358428	1358429
chr1	1358439	1358440
chr1	1358551	1358552
chr1	1361230	1361231
chr1	1361310	1361311
chr1	1373804	1373805
chr1	1374024	1374025
chr1	1374143	1374144
chr1	1374176	1374177
chr1	1374186	1374187
chr1	1374210	1374211
chr1	1374504	1374505
chr1	1374693	1374694
chr1	1374754	1374755
chr1	1374800	1374801
chr1	1387204	1387205
chr1	1387270	1387271
chr1	1387354	1387355
chr1	1387355	1387356
chr1	1387533	1387534
chr1	1387762	1387763
chr1	1387790	1387791
chr1	1387802	1387803
chr1	1387966	1387967
chr1	1388471	1388472
chr1	1388580	1388581
chr1	1388582	1388583
chr1	1388584	1388585
chr1	1388586	1388587
chr1	1388627	1388628
chr1	1388771	1388772
chr1	1388773	1388774
chr1	1388778	1388779
chr1	1388784	1388785
chr1	1388791	1388792
chr1	1388827	1388828
chr1	1388872	1388873
chr1	1390182	1390183
chr1	1390373	1390374
chr1	1390405	1390406
chr1	1390445	1390446
chr1	1390452	1390453
chr1	1390895	1390896
chr1	1392735	1392736
chr1	1393378	1393379
chr1	1395345	1395346
chr1	1398210	1398211
chr1	1398217	1398218
chr1	1398450	1398451
chr1	1398671	1398672
chr1	1398993	1398994
chr1	1399039	1399040
chr1	1399045	1399046
chr1	1399232	1399233
chr1	1399282	1399283
chr1	1399314	1399315
chr1	1402165	1402166
chr1	1402216	1402217
chr1	1402286	1402287
chr1	1402529	1402530
chr1	1402543	1402544
chr1	1402634	1402635
chr1	1405743	1405744
chr1	1405804	1405805
chr1	1405824	1405825
chr1	1407004	1407005
chr1	1407231	1407232
chr1	1407250	1407251
chr1	1419072	1419073
chr1	1419134	1419135
chr1	1419147	1419148
chr1	1419170	1419171
chr1	1419213	1419214
chr1	1419333	1419334
chr1	1419463	1419464
chr1	1419514	1419515
chr1	1420069	1420070
chr1	1420144	1420145
chr1	1420163	1420164
chr1	1420164	1420165
chr1	1420177	1420178
chr1	1420179	1420180
chr1	1420202	1420203
chr1	1420249	1420250
chr1	1420283	1420284
chr1	1420389	1420390
chr1	1420400	1420401
chr1	1420415	1420416
chr1	1420523	1420524
chr1	1420547	1420548
chr1	1420555	1420556
chr1	1420570	1420571
chr1	1420615	1420616
chr1	1420635	1420636
chr1	1420639	1420640
chr1	1420748	1420749
chr1	1420769	1420770
chr1	1420820	1420821
chr1	1421009	1421010
chr1	1426099	1426100
chr1	1426163	1426164
chr1	1426174	1426175
chr1	1426217	1426218
chr1	1426252	1426253
chr1	1426260	1426261
chr1	1426271	1426272
chr1	1426397	1426398
chr1	1426398	1426399
chr1	1427508	1427509
chr1	1427511	1427512
chr1	1427513	1427514
chr1	1427516	1427517
chr1	1427517	1427518
chr1	1427521	1427522
chr1	1427522	1427523
chr1	1427524	1427525
chr1	1427529	1427530
chr1	1427533	1427534
chr1	1427535	1427536
chr1	1427742	1427743
chr1	1427797	1427798
chr1	1427817	1427818
chr1	1427823	1427824
chr1	1433187	1433188
chr1	1433196	1433197
chr1	1433218	1433219
chr1	1433224	1433225
chr1	1433234	1433235
chr1	1433263	1433264
chr1	1433266	1433267
chr1	1433281	1433282
chr1	1433319	1433320
chr1	1434047	1434048
chr1	1434071	1434072
chr1	1434173	1434174
chr1	1434241	1434242
chr1	1434262	1434263
chr1	1434271	1434272
chr1	1434305	1434306
chr1	1434327	1434328
chr1	1434346	1434347
chr1	1434383	1434384
chr1	1434496	1434497
chr1	1434552	1434553
chr1	1434582	1434583
chr1	1434590	1434591
chr1	1434686	1434687
chr1	1434746	1434747
chr1	1434754	1434755
chr1	1434803	1434804
chr1	1434870	1434871
chr1	1434886	1434887
chr1	1434898	1434899
chr1	1434902	1434903
chr1	1434951	1434952
chr1	1434960	1434961
chr1	1434974	1434975
chr1	1435059	1435060
chr1	1435089	1435090
chr1	1435180	1435181
chr1	1435190	1435191
chr1	1437116	1437117
chr1	1437185	1437186
chr1	1437287	1437288
chr1	1437412	1437413
chr1	1437434	1437435
chr1	1437529	1437530
chr1	1439132	1439133
chr1	1439150	1439151
chr1	1439330	1439331
chr1	1439424	1439425
chr1	1439445	1439446
chr1	1439453	1439454
chr1	1439485	1439486
chr1	1439575	1439576
chr1	1439631	1439632
chr1	1439733	1439734
chr1	1439779	1439780
chr1	1439783	1439784
chr1	1439804	1439805
chr1	1439818	1439819
chr1	1439822	1439823
chr1	1439826	1439827
chr1	1450635	1450636
chr1	1450672	1450673
chr1	1450708	1450709
chr1	1450755	1450756
chr1	1452066	1452067
chr1	1452110	1452111
chr1	1452345	1452346
chr1	1452383	1452384
chr1	1454305	1454306
chr1	1454314	1454315
chr1	1454463	1454464
chr1	1454475	1454476
chr1	1454505	1454506
chr1	1454531	1454532
chr1	1454536	1454537
chr1	1455457	1455458
chr1	1455494	1455495
chr1	1455548	1455549
chr1	1455549	1455550
chr1	1455923	1455924
chr1	1455928	1455929
chr1	1455949	1455950
chr1	1456181	1456182
chr1	1456195	1456196
chr1	1456216	1456217
chr1	1456305	1456306
chr1	1456385	1456386
chr1	1457124	1457125
chr1	1459158	1459159
chr1	1459167	1459168
chr1	1459224	1459225
chr1	1459272	1459273
chr1	1460722	1460723
chr1	1460749	1460750
chr1	1460857	1460858
chr1	1460863	1460864
chr1	1460881	1460882
chr1	1460915	1460916
chr1	1460957	1460958
chr1	1462551	1462552
chr1	1462571	1462572
chr1	1462659	1462660
chr1	1468342	1468343
chr1	1468401	1468402
chr1	1468433	1468434
chr1	1468477	1468478
chr1	1471872	1471873
chr1	1471927	1471928
chr1	1471960	1471961
chr1	1471991	1471992
chr1	1472014	1472015
chr1	1472021	1472022
chr1	1472022	1472023
chr1	1472096	1472097
chr1	1472108	1472109
chr1	1472109	1472110
chr1	1472113	1472114
chr1	1472115	1472116
chr1	1472119	1472120
chr1	1472134	1472135
chr1	1477355	1477356
chr1	1477389	1477390
chr1	1478503	1478504
chr1	1478518	1478519
chr1	1478544	1478545
chr1	1478562	1478563
chr1	1478567	1478568
chr1	1478689	1478690
chr1	1478690	1478691
chr1	1478762	1478763
chr1	1478791	1478792
chr1	1478792	1478793
chr1	1479014	1479015
chr1	1480841	1480842
chr1	1480855	1480856
chr1	1480977	1480978
chr1	1482091	1482092
chr1	1482119	1482120
chr1	1482193	1482194
chr1	1482206	1482207
chr1	1482315	1482316
chr1	1482623	1482624
chr1	1484975	1484976
chr1	1484985	1484986
chr1	1485028	1485029
chr1	1485075	1485076
chr1	1485077	1485078
chr1	1485085	1485086
chr1	1485096	1485097
chr1	1485110	1485111
chr1	1485138	1485139
chr1	1485146	1485147
chr1	1485151	1485152
chr1	1485186	1485187
chr1	1485188	1485189
chr1	1485202	1485203
chr1	1485206	1485207
chr1	1485813	1485814
chr1	1485867	1485868
chr1	1485878	1485879
chr1	1486123	1486124
chr1	1486150	1486151
chr1	1486198	1486199
chr1	1486529	1486530
chr1	1486535	1486536
chr1	1486551	1486552
chr1	1486610	1486611
chr1	1487886	1487887
chr1	1489210	1489211
chr1	1489289	1489290
chr1	1489304	1489305
chr1	1489314	1489315
chr1	1489747	1489748
chr1	1489766	1489767
chr1	1489800	1489801
chr1	1489812	1489813
chr1	1490238	1490239
chr1	1490283	1490284
chr1	1490319	1490320
chr1	1490345	1490346
chr1	1490404	1490405
chr1	1490406	1490407
chr1	1490435	1490436
chr1	1490622	1490623
chr1	1495434	1495435
chr1	1495452	1495453
chr1	1495562	1495563
chr1	1495587	1495588
chr1	1495604	1495605
chr1	1495655	1495656
chr1	1495667	1495668
chr1	1495679	1495680
chr1	1495747	1495748
chr1	1495778	1495779
chr1	1495782	1495783
chr1	1495784	1495785
chr1	1495791	1495792
chr1	1495854	1495855
chr1	1509161	1509162
chr1	1509178	1509179
chr1	1509239	1509240
chr1	1509292	1509293
chr1	1512289	1512290
chr1	1512311	1512312
chr1	1512354	1512355
chr1	1512375	1512376
chr1	1512435	1512436
chr1	1512483	1512484
chr1	1512491	1512492
chr1	1512495	1512496
chr1	1512496	1512497
chr1	1512500	1512501
chr1	1512507	1512508
chr1	1512541	1512542
chr1	1512557	1512558
chr1	1512700	1512701
chr1	1512719	1512720
chr1	1512720	1512721
chr1	1515999	1516000
chr1	1516001	1516002
chr1	1516002	1516003
chr1	1516030	1516031
chr1	1516039	1516040
chr1	1516085	1516086
chr1	1516100	1516101
chr1	1516108	1516109
chr1	1517170	1517171
chr1	1517185	1517186
chr1	1517211	1517212
chr1	1517234	1517235
chr1	1517249	1517250
chr1	1517266	1517267
chr1	1517681	1517682
chr1	1517806	1517807
chr1	1518891	1518892
chr1	1518908	1518909
chr1	1518909	1518910
chr1	1519002	1519003
chr1	1519031	1519032
chr1	1520096	1520097
chr1	1520106	1520107
chr1	1520122	1520123
chr1	1520205	1520206
chr1	1520271	1520272
chr1	1520500	1520501
chr1	1520596	1520597
chr1	1520628	1520629
chr1	1522769	1522770
chr1	1522796	1522797
chr1	1522856	1522857
chr1	1522860	1522861
chr1	1522874	1522875
chr1	1522904	1522905
chr1	1522930	1522931
chr1	1522934	1522935
chr1	1523465	1523466
chr1	1523573	1523574
chr1	1523585	1523586
chr1	1523900	1523901
chr1	1523976	1523977
chr1	1524229	1524230
chr1	1524243	1524244
chr1	1524336	1524337
chr1	1525290	1525291
chr1	1525310	1525311
chr1	1527151	1527152
chr1	1527178	1527179
chr1	1527201	1527202
chr1	1527225	1527226
chr1	1527685	1527686
chr1	1527753	1527754
chr1	1527888	1527889
chr1	1527889	1527890
chr1	1527899	1527900
chr1	1529195	1529196
chr1	1529317	1529318
chr1	1529344	1529345
chr1	1529361	1529362
chr1	1533882	1533883
chr1	1533908	1533909
chr1	1533960	1533961
chr1	1534046	1534047
chr1	1535511	1535512
chr1	1535618	1535619
chr1	1535709	1535710
chr1	1535781	1535782
chr1	1540248	1540249
chr1	1542051	1542052
chr1	1543836	1543837
chr1	1543889	1543890
chr1	1543891	1543892
chr1	1543904	1543905
chr1	1543952	1543953
chr1	1544845	1544846
chr1	1564504	1564505
chr1	1564533	1564534
chr1	1564548	1564549
chr1	1564704	1564705
chr1	1564789	1564790
chr1	1564792	1564793
chr1	1564795	1564796
chr1	1564828	1564829
chr1	1564849	1564850
chr1	1564852	1564853
chr1	1564864	1564865
chr1	1564873	1564874
chr1	1564879	1564880
chr1	1564894	1564895
chr1	1564900	1564901
chr1	1564906	1564907
chr1	1564909	1564910
chr1	1574444	1574445
chr1	1599329	1599330
chr1	1599366	1599367
chr1	1599392	1599393
chr1	1599513	1599514
chr1	1599611	1599612
chr1	1599728	1599729
chr1	1599844	1599845
chr1	1599845	1599846
chr1	1599927	1599928
chr1	1599954	1599955
chr1	1599982	1599983
chr1	1615442	1615443
chr1	1615467	1615468
chr1	1615761	1615762
chr1	1615773	1615774
chr1	1615868	1615869
chr1	1615887	1615888
chr1	1615888	1615889
chr1	1615896	1615897
chr1	1615898	1615899
chr1	1615950	1615951
chr1	1615988	1615989
chr1	1616030	1616031
chr1	1616043	1616044
chr1	1616047	1616048
chr1	1616076	1616077
chr1	1616079	1616080
chr1	1616101	1616102
chr1	1616120	1616121
chr1	1616464	1616465
chr1	1616517	1616518
chr1	1616546	1616547
chr1	1616653	1616654
chr1	1623411	1623412
chr1	1623433	1623434
chr1	1623445	1623446
chr1	1623480	1623481
chr1	1623600	1623601
chr1	1623682	1623683
chr1	1623722	1623723
chr1	1623904	1623905
chr1	1624754	1624755
chr1	1625051	1625052
chr1	1625063	1625064
chr1	1625075	1625076
chr1	1625081	1625082
chr1	1625087	1625088
chr1	1625090	1625091
chr1	1625099	1625100
chr1	1625435	1625436
chr1	1625465	1625466
chr1	1625466	1625467
chr1	1625469	1625470
chr1	1625470	1625471
chr1	1625475	1625476
chr1	1625477	1625478
chr1	1625504	1625505
chr1	1625536	1625537
chr1	1625565	1625566
chr1	1625634	1625635
chr1	1625670	1625671
chr1	1625887	1625888
chr1	1625894	1625895
chr1	1625911	1625912
chr1	1625918	1625919
chr1	1625919	1625920
chr1	1625939	1625940
chr1	1625944	1625945
chr1	1625950	1625951
chr1	1625952	1625953
chr1	1625954	1625955
chr1	1625973	1625974
chr1	1625979	1625980
chr1	1625982	1625983
chr1	1625991	1625992
chr1	1626006	1626007
chr1	1626014	1626015
chr1	1626348	1626349
chr1	1626424	1626425
chr1	1626430	1626431
chr1	1626604	1626605
chr1	1626679	1626680
chr1	1626691	1626692
chr1	1626699	1626700
chr1	1626737	1626738
chr1	1626765	1626766
chr1	1626769	1626770
chr1	1626775	1626776
chr1	1626778	1626779
chr1	1626832	1626833
chr1	1626846	1626847
chr1	1627056	1627057
chr1	1627155	1627156
chr1	1627331	1627332
chr1	1627406	1627407
chr1	1627416	1627417
chr1	1627420	1627421
chr1	1627719	1627720
chr1	1627781	1627782
chr1	1628019	1628020
chr1	1628125	1628126
chr1	1628164	1628165
chr1	1628287	1628288
chr1	1628321	1628322
chr1	1628406	1628407
chr1	1628408	1628409
chr1	1628678	1628679
chr1	1628685	1628686
chr1	1628721	1628722
chr1	1628996	1628997
chr1	1629004	1629005
chr1	1629033	1629034
chr1	1629331	1629332
chr1	1629465	1629466
chr1	1629499	1629500
chr1	1629571	1629572
chr1	1629596	1629597
chr1	1629623	1629624
chr1	1630242	1630243
chr1	1630339	1630340
chr1	1630342	1630343
chr1	1630348	1630349
chr1	1630351	1630352
chr1	1630360	1630361
chr1	1630442	1630443
chr1	1632243	1632244
chr1	1632283	1632284
chr1	1632382	1632383
chr1	1632395	1632396
chr1	1632429	1632430
chr1	1632448	1632449
chr1	1632450	1632451
chr1	1632461	1632462
chr1	1632471	1632472
chr1	1632478	1632479
chr1	1632547	1632548
chr1	1632553	1632554
chr1	1632579	1632580
chr1	1632636	1632637
chr1	1632646	1632647
chr1	1632654	1632655
chr1	1632696	1632697
chr1	1632751	1632752
chr1	1632761	1632762
chr1	1632763	1632764
chr1	1633904	1633905
chr1	1634215	1634216
chr1	1634224	1634225
chr1	1634227	1634228
chr1	1634228	1634229
chr1	1634265	1634266
chr1	1634285	1634286
chr1	1634322	1634323
chr1	1634403	1634404
chr1	1634404	1634405
chr1	1634405	1634406
chr1	1634408	1634409
chr1	1634410	1634411
chr1	1634412	1634413
chr1	1634629	1634630
chr1	1634662	1634663
chr1	1635791	1635792
chr1	1635885	1635886
chr1	1635922	1635923
chr1	1635961	1635962
chr1	1635963	1635964
chr1	1635997	1635998
chr1	1636005	1636006
chr1	1636031	1636032
chr1	1636286	1636287
chr1	1636315	1636316
chr1	1636439	1636440
chr1	1636466	1636467
chr1	1636478	1636479
chr1	1636512	1636513
chr1	1636525	1636526
chr1	1636639	1636640
chr1	1636642	1636643
chr1	1636644	1636645
chr1	1636646	1636647
chr1	1636647	1636648
chr1	1636664	1636665
chr1	1636882	1636883
chr1	1636992	1636993
chr1	1636995	1636996
chr1	1637021	1637022
chr1	1637029	1637030
chr1	1637038	1637039
chr1	1637090	1637091
chr1	1637150	1637151
chr1	1637216	1637217
chr1	1637225	1637226
chr1	1637232	1637233
chr1	1637236	1637237
chr1	1637361	1637362
chr1	1637387	1637388
chr1	1637391	1637392
chr1	1637397	1637398
chr1	1637462	1637463
chr1	1637507	1637508
chr1	1637530	1637531
chr1	1637715	1637716
chr1	1637732	1637733
chr1	1637742	1637743
chr1	1637773	1637774
chr1	1637815	1637816
chr1	1637818	1637819
chr1	1638492	1638493
chr1	1638575	1638576
chr1	1640249	1640250
chr1	1640254	1640255
chr1	1640311	1640312
chr1	1640349	1640350
chr1	1640353	1640354
chr1	1640370	1640371
chr1	1640422	1640423
chr1	1640423	1640424
chr1	1640474	1640475
chr1	1640483	1640484
chr1	1640490	1640491
chr1	1640501	1640502
chr1	1640998	1640999
chr1	1641018	1641019
chr1	1641102	1641103
chr1	1641115	1641116
chr1	1641154	1641155
chr1	1641616	1641617
chr1	1641641	1641642
chr1	1641646	1641647
chr1	1641722	1641723
chr1	1641818	1641819
chr1	1641869	1641870
chr1	1641890	1641891
chr1	1642307	1642308
chr1	1642372	1642373
chr1	1642426	1642427
chr1	1642434	1642435
chr1	1645152	1645153
chr1	1645162	1645163
chr1	1645165	1645166
chr1	1645417	1645418
chr1	1645432	1645433
chr1	1645440	1645441
chr1	1645444	1645445
chr1	1645470	1645471
chr1	1645476	1645477
chr1	1645480	1645481
chr1	1645628	1645629
chr1	1645632	1645633
chr1	1645634	1645635
chr1	1645734	1645735
chr1	1645748	1645749
chr1	1645773	1645774
chr1	1645776	1645777
chr1	1645801	1645802
chr1	1645863	1645864
chr1	1645869	1645870
chr1	1645872	1645873
chr1	1645876	1645877
chr1	1645893	1645894
chr1	1645897	1645898
chr1	1645898	1645899
chr1	1645901	1645902
chr1	1645905	1645906
chr1	1646124	1646125
chr1	1646146	1646147
chr1	1646196	1646197
chr1	1646224	1646225
chr1	1649448	1649449
chr1	1649579	1649580
chr1	1649599	1649600
chr1	1649633	1649634
chr1	1649658	1649659
chr1	1652591	1652592
chr1	1655329	1655330
chr1	1655336	1655337
chr1	1655361	1655362
chr1	1655483	1655484
chr1	1657219	1657220
chr1	1657266	1657267
chr1	1657286	1657287
chr1	1657292	1657293
chr1	1657293	1657294
chr1	1657357	1657358
chr1	1657534	1657535
chr1	1665759	1665760
chr1	1665859	1665860
chr1	1665936	1665937
chr1	1666004	1666005
chr1	1666047	1666048
chr1	1666056	1666057
chr1	1668372	1668373
chr1	1668397	1668398
chr1	1668448	1668449
chr1	1668500	1668501
chr1	1669638	1669639
chr1	1669656	1669657
chr1	1669664	1669665
chr1	1669687	1669688
chr1	1669688	1669689
chr1	1669699	1669700
chr1	1669771	1669772
chr1	1669781	1669782
chr1	1670085	1670086
chr1	1670196	1670197
chr1	1671467	1671468
chr1	1671567	1671568
chr1	1675414	1675415
chr1	1675429	1675430
chr1	1675450	1675451
chr1	1675544	1675545
chr1	1675588	1675589
chr1	1675616	1675617
chr1	1675626	1675627
chr1	1675632	1675633
chr1	1676129	1676130
chr1	1676134	1676135
chr1	1676246	1676247
chr1	1676452	1676453
[truncated: 532,828 more rows]
