# Supplementary material for: Deep exome sequencing identifies enrichment of deleterious mosaic variants in neurodevelopmental disorder genes and mitochondrial tRNA regions in bipolar disorder
Source: Mol Psychiatry. 2023 May 30;28(10):4294–306. doi: 10.1038/s41380-023-02096-x (PMC10827672; doi:10.1038/s41380-023-02096-x)
Supplement: Supplementary file 4 — Dataset 3 [file 41380_2023_2096_MOESM4_ESM.txt]

1	69062	69063
1	69162	69163
1	69168	69169
1	69269	69270
1	69404	69405
1	69510	69511
1	69533	69534
1	69551	69552
1	69608	69609
1	69609	69610
1	69734	69735
1	69848	69849
1	69875	69876
1	69896	69897
1	69967	69968
1	69997	69998
1	138732	138733
1	138979	138980
1	139057	139058
1	139212	139213
1	139232	139233
1	139289	139290
1	139345	139346
1	738526	738527
1	738535	738536
1	738537	738538
1	738538	738539
1	738543	738544
1	738549	738550
1	738562	738563
1	738576	738577
1	738577	738578
1	738581	738582
1	738582	738583
1	738585	738586
1	738586	738587
1	738591	738592
1	738592	738593
1	738596	738597
1	738599	738600
1	738606	738607
1	738608	738609
1	738611	738612
1	738617	738618
1	738620	738621
1	738622	738623
1	738643	738644
1	738660	738661
1	738749	738750
1	738798	738799
1	738799	738800
1	738803	738804
1	738806	738807
1	738839	738840
1	738849	738850
1	739116	739117
1	739131	739132
1	739141	739142
1	739165	739166
1	818024	818025
1	818026	818027
1	818030	818031
1	818085	818086
1	818090	818091
1	819916	819917
1	819958	819959
1	861314	861315
1	861392	861393
1	863257	863258
1	863283	863284
1	863306	863307
1	865544	865545
1	865546	865547
1	865578	865579
1	865579	865580
1	865664	865665
1	865693	865694
1	865702	865703
1	865948	865949
1	865985	865986
1	866002	866003
1	866004	866005
1	866007	866008
1	866035	866036
1	866037	866038
1	866378	866379
1	866453	866454
1	866476	866477
1	866491	866492
1	866510	866511
1	866512	866513
1	866514	866515
1	866518	866519
1	871214	871215
1	874532	874533
1	874549	874550
1	874666	874667
1	874696	874697
1	874761	874762
1	874777	874778
1	874815	874816
1	874839	874840
1	874863	874864
1	876483	876484
1	876498	876499
1	876512	876513
1	876604	876605
1	876705	876706
1	876735	876736
1	877506	877507
1	877556	877557
1	877620	877621
1	877647	877648
1	877673	877674
1	877747	877748
1	877766	877767
1	877770	877771
1	877781	877782
1	877830	877831
1	877858	877859
1	877875	877876
1	877918	877919
1	878007	878008
1	878063	878064
1	878374	878375
1	878396	878397
1	878410	878411
1	878436	878437
1	878615	878616
1	878758	878759
1	879057	879058
1	879065	879066
1	879071	879072
1	879139	879140
1	879256	879257
1	879316	879317
1	879375	879376
1	879481	879482
1	880389	880390
1	880879	880880
1	880905	880906
1	881626	881627
1	881690	881691
1	881757	881758
1	881783	881784
1	881803	881804
1	883579	883580
1	883624	883625
1	883630	883631
1	883848	883849
1	883876	883877
1	883945	883946
1	887559	887560
1	887800	887801
1	888529	888530
1	888638	888639
1	888653	888654
1	888658	888659
1	889130	889131
1	889157	889158
1	889174	889175
1	889237	889238
1	889363	889364
1	889420	889421
1	889471	889472
1	891291	891292
1	891296	891297
1	891298	891299
1	891303	891304
1	891317	891318
1	891396	891397
1	892225	892226
1	892348	892349
1	892446	892447
1	892459	892460
1	892465	892466
1	892538	892539
1	892589	892590
1	892647	892648
1	892651	892652
1	894572	894573
1	896058	896059
1	896063	896064
1	896101	896102
1	896139	896140
1	896166	896167
1	896205	896206
1	896220	896221
1	896222	896223
1	896224	896225
1	896225	896226
1	896227	896228
1	896665	896666
1	896727	896728
1	897099	897100
1	897219	897220
1	897324	897325
1	897388	897389
1	897439	897440
1	897452	897453
1	897454	897455
1	897459	897460
1	897464	897465
1	897469	897470
1	897472	897473
1	897473	897474
1	897474	897475
1	897729	897730
1	897737	897738
1	897857	897858
1	897865	897866
1	897878	897879
1	898115	898116
1	898322	898323
1	898333	898334
1	898466	898467
1	898541	898542
1	898575	898576
1	898696	898697
1	898702	898703
1	898705	898706
1	898716	898717
1	898758	898759
1	898851	898852
1	898896	898897
1	899357	899358
1	899433	899434
1	899588	899589
1	899602	899603
1	899823	899824
1	899908	899909
1	899927	899928
1	899936	899937
1	899941	899942
1	900298	900299
1	900318	900319
1	900329	900330
1	900339	900340
1	900504	900505
1	900524	900525
1	901872	901873
1	901900	901901
1	902004	902005
1	902037	902038
1	902068	902069
1	902094	902095
1	902127	902128
1	902133	902134
1	902176	902177
1	905900	905901
1	906010	906011
1	906181	906182
1	906271	906272
1	906380	906381
1	906411	906412
1	906557	906558
1	906693	906694
1	906697	906698
1	907539	907540
1	907559	907560
1	907621	907622
1	907622	907623
1	907630	907631
1	908389	908390
1	908402	908403
1	908413	908414
1	908584	908585
1	909005	909006
1	909052	909053
1	909237	909238
1	909241	909242
1	909308	909309
1	909362	909363
1	909403	909404
1	909418	909419
1	909453	909454
1	909767	909768
1	909848	909849
1	909936	909937
1	910002	910003
1	911551	911552
1	911558	911559
1	911594	911595
1	911837	911838
1	911903	911904
1	911915	911916
1	911954	911955
1	912048	912049
1	914248	914249
1	914332	914333
1	914571	914572
1	914748	914749
1	914797	914798
1	914813	914814
1	914851	914852
1	914875	914876
1	914899	914900
1	914939	914940
1	914957	914958
1	915113	915114
1	915226	915227
1	915235	915236
1	915263	915264
1	915308	915309
1	915342	915343
1	915394	915395
1	915398	915399
1	915404	915405
1	915426	915427
1	915438	915439
1	915440	915441
1	915443	915444
1	915564	915565
1	915593	915594
1	915760	915761
1	915782	915783
1	916090	916091
1	916175	916176
1	916346	916347
1	916498	916499
1	916548	916549
1	916560	916561
1	916589	916590
1	917491	917492
1	917493	917494
1	934390	934391
1	934814	934815
1	934837	934838
1	934868	934869
1	934943	934944
1	935019	935020
1	935045	935046
1	935203	935204
1	935221	935222
1	935265	935266
1	948906	948907
1	948920	948921
1	949394	949395
1	949578	949579
1	949607	949608
1	949653	949654
1	949830	949831
1	949888	949889
1	955522	955523
1	955535	955536
1	955587	955588
1	955596	955597
1	955733	955734
1	955764	955765
1	955796	955797
1	957545	957546
1	957856	957857
1	976076	976077
1	976139	976140
1	976258	976259
1	976307	976308
1	976504	976505
1	976505	976506
1	976513	976514
1	976553	976554
1	976573	976574
1	976580	976581
1	976597	976598
1	976884	976885
1	977000	977001
1	977327	977328
1	977329	977330
1	977344	977345
1	977354	977355
1	977367	977368
1	977404	977405
1	977569	977570
1	978602	978603
1	978627	978628
1	978819	978820
1	978845	978846
1	978849	978850
1	978851	978852
1	978856	978857
1	978867	978868
1	978872	978873
1	978884	978885
1	978963	978964
1	978973	978974
1	979218	979219
1	979284	979285
1	979370	979371
1	979689	979690
1	979747	979748
1	979822	979823
1	979824	979825
1	979834	979835
1	980551	980552
1	980709	980710
1	980759	980760
1	980815	980816
1	980823	980824
1	980940	980941
1	981086	981087
1	981130	981131
1	981138	981139
1	981306	981307
1	981344	981345
1	981619	981620
1	981857	981858
1	981859	981860
1	981865	981866
1	981930	981931
1	981941	981942
1	982121	982122
1	982184	982185
1	982224	982225
1	982234	982235
1	982920	982921
1	982940	982941
1	982987	982988
1	982993	982994
1	983025	983026
1	983387	983388
1	983515	983516
1	983597	983598
1	983689	983690
1	983694	983695
1	983708	983709
1	984221	984222
1	984301	984302
1	984308	984309
1	984323	984324
1	984468	984469
1	984474	984475
1	984476	984477
1	984478	984479
1	984479	984480
1	984480	984481
1	984481	984482
1	984483	984484
1	984486	984487
1	984582	984583
1	984583	984584
1	984655	984656
1	984728	984729
1	984738	984739
1	984745	984746
1	984747	984748
1	984750	984751
1	984946	984947
1	985165	985166
1	985244	985245
1	985256	985257
1	985265	985266
1	985436	985437
1	985441	985442
1	985442	985443
1	985445	985446
1	985446	985447
1	985447	985448
1	985448	985449
1	985449	985450
1	985456	985457
1	985459	985460
1	985461	985462
1	985463	985464
1	985465	985466
1	985788	985789
1	985904	985905
1	986072	986073
1	986130	986131
1	986197	986198
1	986442	986443
1	986458	986459
1	986765	986766
1	986781	986782
1	986791	986792
1	986902	986903
1	986962	986963
1	986983	986984
1	987011	987012
1	987187	987188
1	987199	987200
1	987242	987243
1	987352	987353
1	987380	987381
1	987419	987420
1	988810	988811
1	988901	988902
1	989082	989083
1	989097	989098
1	989101	989102
1	989105	989106
1	989110	989111
1	989132	989133
1	989206	989207
1	989312	989313
1	990154	990155
1	990160	990161
1	990179	990180
1	990274	990275
1	990279	990280
1	990348	990349
1	990356	990357
1	990379	990380
1	1007189	1007190
1	1007193	1007194
1	1007202	1007203
1	1007209	1007210
1	1007220	1007221
1	1007221	1007222
1	1007240	1007241
1	1007244	1007245
1	1007251	1007252
1	1007398	1007399
1	1007423	1007424
1	1007430	1007431
1	1007431	1007432
1	1007469	1007470
1	1007488	1007489
1	1007590	1007591
1	1018363	1018364
1	1019251	1019252
1	1019272	1019273
1	1019486	1019487
1	1019752	1019753
1	1019780	1019781
1	1019791	1019792
1	1019935	1019936
1	1021345	1021346
1	1021382	1021383
1	1021414	1021415
1	1022485	1022486
1	1022864	1022865
1	1025682	1025683
1	1025698	1025699
1	1025839	1025840
1	1026255	1026256
1	1026358	1026359
1	1026924	1026925
1	1114574	1114575
1	1114637	1114638
1	1114650	1114651
1	1114667	1114668
1	1114731	1114732
1	1115094	1115095
1	1115113	1115114
1	1115554	1115555
1	1115573	1115574
1	1115604	1115605
1	1115764	1115765
1	1115814	1115815
1	1115834	1115835
1	1115845	1115846
1	1115851	1115852
1	1115856	1115857
1	1115864	1115865
1	1115872	1115873
1	1115875	1115876
1	1115986	1115987
1	1115992	1115993
1	1115993	1115994
1	1116086	1116087
1	1116187	1116188
1	1116193	1116194
1	1116194	1116195
1	1116230	1116231
1	1116265	1116266
1	1116267	1116268
1	1118208	1118209
1	1118211	1118212
1	1118274	1118275
1	1118317	1118318
1	1118339	1118340
1	1118390	1118391
1	1119345	1119346
1	1119409	1119410
1	1119483	1119484
1	1120301	1120302
1	1120306	1120307
1	1120354	1120355
1	1120430	1120431
1	1120535	1120536
1	1132768	1132769
1	1132784	1132785
1	1132790	1132791
1	1132796	1132797
1	1132828	1132829
1	1132906	1132907
1	1132915	1132916
1	1132920	1132921
1	1132937	1132938
1	1132965	1132966
1	1133016	1133017
1	1133028	1133029
1	1133071	1133072
1	1133076	1133077
1	1133080	1133081
1	1133216	1133217
1	1133225	1133226
1	1133238	1133239
1	1133243	1133244
1	1133253	1133254
1	1133272	1133273
1	1139201	1139202
1	1139208	1139209
1	1139215	1139216
1	1139232	1139233
1	1139297	1139298
1	1139358	1139359
1	1139394	1139395
1	1139564	1139565
1	1139593	1139594
1	1139861	1139862
1	1139886	1139887
1	1139889	1139890
1	1139905	1139906
1	1140810	1140811
1	1140858	1140859
1	1140889	1140890
1	1141722	1141723
1	1141826	1141827
1	1141891	1141892
1	1146889	1146890
1	1147242	1147243
1	1147296	1147297
1	1147421	1147422
1	1147445	1147446
1	1147484	1147485
1	1147975	1147976
1	1147977	1147978
1	1147984	1147985
1	1148012	1148013
1	1148076	1148077
1	1148099	1148100
1	1148328	1148329
1	1148363	1148364
1	1148513	1148514
1	1149087	1149088
1	1149315	1149316
1	1149333	1149334
1	1149410	1149411
1	1152881	1152882
1	1153087	1153088
1	1153112	1153113
1	1153127	1153128
1	1153881	1153882
1	1154156	1154157
1	1154275	1154276
1	1156117	1156118
1	1156130	1156131
1	1158579	1158580
1	1158630	1158631
1	1158648	1158649
1	1158667	1158668
1	1159161	1159162
1	1159164	1159165
1	1159165	1159166
1	1159166	1159167
1	1159169	1159170
1	1159174	1159175
1	1159178	1159179
1	1159181	1159182
1	1159186	1159187
1	1159190	1159191
1	1159196	1159197
1	1163803	1163804
1	1163810	1163811
1	1163963	1163964
1	1164180	1164181
1	1164212	1164213
1	1164218	1164219
1	1167666	1167667
1	1167677	1167678
1	1167685	1167686
1	1167712	1167713
1	1167775	1167776
1	1167794	1167795
1	1167795	1167796
1	1168179	1168180
1	1168351	1168352
1	1168371	1168372
1	1168466	1168467
1	1168623	1168624
1	1168633	1168634
1	1177892	1177893
1	1177917	1177918
1	1177987	1177988
1	1178013	1178014
1	1178198	1178199
1	1178244	1178245
1	1178279	1178280
1	1178402	1178403
1	1178481	1178482
1	1178569	1178570
1	1178576	1178577
1	1178924	1178925
1	1179305	1179306
1	1179308	1179309
1	1179395	1179396
1	1179396	1179397
1	1179478	1179479
1	1179610	1179611
1	1179658	1179659
1	1179696	1179697
1	1179900	1179901
1	1181855	1181856
1	1181863	1181864
1	1181924	1181925
1	1181926	1181927
1	1181932	1181933
1	1181944	1181945
1	1181954	1181955
1	1182031	1182032
1	1182049	1182050
1	1182069	1182070
1	1182087	1182088
1	1182099	1182100
1	1182112	1182113
1	1182118	1182119
1	1190541	1190542
1	1190543	1190544
1	1190675	1190676
1	1190684	1190685
1	1190736	1190737
1	1190897	1190898
1	1192548	1192549
1	1198774	1198775
1	1200114	1200115
1	1200121	1200122
1	1200143	1200144
1	1200146	1200147
1	1200154	1200155
1	1200166	1200167
1	1201525	1201526
1	1203270	1203271
1	1216580	1216581
1	1216595	1216596
1	1216684	1216685
1	1216800	1216801
1	1216881	1216882
1	1216887	1216888
1	1216888	1216889
1	1216948	1216949
1	1217010	1217011
1	1217019	1217020
1	1219314	1219315
1	1219427	1219428
1	1219474	1219475
1	1219476	1219477
1	1219481	1219482
1	1219482	1219483
1	1219495	1219496
1	1219496	1219497
1	1219501	1219502
1	1219503	1219504
1	1219505	1219506
1	1220953	1220954
1	1221076	1221077
1	1221293	1221294
1	1221301	1221302
1	1221477	1221478
1	1221690	1221691
1	1222260	1222261
1	1222266	1222267
1	1222269	1222270
1	1222272	1222273
1	1222296	1222297
1	1222350	1222351
1	1222694	1222695
1	1222841	1222842
1	1222917	1222918
1	1222957	1222958
1	1222964	1222965
1	1222987	1222988
1	1223000	1223001
1	1223058	1223059
1	1223115	1223116
1	1223335	1223336
1	1223384	1223385
1	1223398	1223399
1	1223411	1223412
1	1223426	1223427
1	1223428	1223429
1	1223431	1223432
1	1223437	1223438
1	1223464	1223465
1	1225611	1225612
1	1225640	1225641
1	1225663	1225664
1	1225724	1225725
1	1225734	1225735
1	1225958	1225959
1	1225985	1225986
1	1226062	1226063
1	1226101	1226102
1	1226227	1226228
1	1226229	1226230
1	1226230	1226231
1	1226246	1226247
1	1226266	1226267
1	1226291	1226292
1	1226312	1226313
1	1226347	1226348
1	1226380	1226381
1	1226382	1226383
1	1226429	1226430
1	1226469	1226470
1	1226551	1226552
1	1226555	1226556
1	1226617	1226618
1	1226638	1226639
1	1226756	1226757
1	1226763	1226764
1	1226768	1226769
1	1226851	1226852
1	1226888	1226889
1	1226930	1226931
1	1228914	1228915
1	1229016	1229017
1	1229110	1229111
1	1229113	1229114
1	1229118	1229119
1	1229132	1229133
1	1229137	1229138
1	1229165	1229166
1	1229168	1229169
1	1229172	1229173
1	1229174	1229175
1	1229175	1229176
1	1229176	1229177
1	1229178	1229179
1	1229181	1229182
1	1229182	1229183
1	1229183	1229184
1	1229186	1229187
1	1229190	1229191
1	1229225	1229226
1	1229283	1229284
1	1229303	1229304
1	1229310	1229311
1	1229312	1229313
1	1229339	1229340
1	1229345	1229346
1	1229355	1229356
1	1229362	1229363
1	1229434	1229435
1	1229877	1229878
1	1229966	1229967
1	1229972	1229973
1	1231129	1231130
1	1231168	1231169
1	1231506	1231507
1	1231521	1231522
1	1231655	1231656
1	1233270	1233271
1	1233331	1233332
1	1233807	1233808
1	1233940	1233941
1	1234761	1234762
1	1234768	1234769
1	1235194	1235195
1	1235267	1235268
1	1236017	1236018
1	1237440	1237441
1	1237451	1237452
1	1238277	1238278
1	1238491	1238492
1	1238582	1238583
1	1239432	1239433
1	1244012	1244013
1	1244053	1244054
1	1244118	1244119
1	1244283	1244284
1	1244533	1244534
1	1244789	1244790
1	1245021	1245022
1	1245183	1245184
1	1246003	1246004
1	1246017	1246018
1	1246037	1246038
1	1246050	1246051
1	1246094	1246095
1	1246108	1246109
1	1246389	1246390
1	1246789	1246790
1	1247301	1247302
1	1247371	1247372
1	1247488	1247489
1	1247493	1247494
1	1247505	1247506
1	1247541	1247542
1	1247569	1247570
1	1247577	1247578
1	1247588	1247589
1	1247591	1247592
1	1247592	1247593
1	1247603	1247604
1	1247611	1247612
1	1247779	1247780
1	1247838	1247839
1	1247853	1247854
1	1247917	1247918
1	1247937	1247938
1	1247938	1247939
1	1248061	1248062
1	1248094	1248095
1	1248323	1248324
1	1248982	1248983
1	1249071	1249072
1	1249102	1249103
1	1249186	1249187
1	1249295	1249296
1	1249724	1249725
1	1250180	1250181
1	1250187	1250188
1	1250227	1250228
1	1250748	1250749
1	1250931	1250932
1	1251017	1251018
1	1254696	1254697
1	1254816	1254817
1	1254822	1254823
1	1254825	1254826
1	1254840	1254841
1	1254846	1254847
1	1254852	1254853
1	1254907	1254908
1	1255817	1255818
1	1255858	1255859
1	1255864	1255865
1	1257277	1257278
1	1257278	1257279
1	1257281	1257282
1	1257285	1257286
1	1257288	1257289
1	1257294	1257295
1	1258627	1258628
1	1259913	1259914
1	1259988	1259989
1	1262276	1262277
1	1262303	1262304
1	1262590	1262591
1	1262598	1262599
1	1262700	1262701
1	1262784	1262785
1	1262874	1262875
1	1262965	1262966
1	1263100	1263101
1	1263143	1263144
1	1266813	1266814
1	1267045	1267046
1	1267061	1267062
1	1267062	1267063
1	1267116	1267117
1	1267117	1267118
1	1267154	1267155
1	1267324	1267325
1	1267331	1267332
1	1267333	1267334
1	1267334	1267335
1	1267335	1267336
1	1267337	1267338
1	1267341	1267342
1	1267347	1267348
1	1267356	1267357
1	1267490	1267491
1	1267530	1267531
1	1267540	1267541
1	1267637	1267638
1	1267679	1267680
1	1267683	1267684
1	1267686	1267687
1	1267851	1267852
1	1267970	1267971
1	1267991	1267992
1	1268158	1268159
1	1268173	1268174
1	1268188	1268189
1	1268194	1268195
1	1268255	1268256
1	1268265	1268266
1	1268288	1268289
1	1268499	1268500
1	1268530	1268531
1	1268600	1268601
1	1268658	1268659
1	1268700	1268701
1	1268715	1268716
1	1268748	1268749
1	1268837	1268838
1	1268846	1268847
1	1268881	1268882
1	1268900	1268901
1	1269003	1269004
1	1269089	1269090
1	1269364	1269365
1	1269431	1269432
1	1269457	1269458
1	1269477	1269478
1	1269482	1269483
1	1269537	1269538
1	1269553	1269554
1	1269569	1269570
1	1269585	1269586
1	1269599	1269600
1	1269622	1269623
1	1269858	1269859
1	1269888	1269889
1	1269892	1269893
1	1271513	1271514
1	1271675	1271676
1	1271744	1271745
1	1271749	1271750
1	1271753	1271754
1	1271783	1271784
1	1271905	1271906
1	1271938	1271939
1	1271941	1271942
1	1273608	1273609
1	1273612	1273613
1	1273613	1273614
1	1273616	1273617
1	1273620	1273621
1	1273621	1273622
1	1273624	1273625
1	1273627	1273628
1	1273642	1273643
1	1273646	1273647
1	1273959	1273960
1	1274633	1274634
1	1274848	1274849
1	1274924	1274925
1	1275160	1275161
1	1275384	1275385
1	1275616	1275617
1	1275713	1275714
1	1275715	1275716
1	1275738	1275739
1	1275817	1275818
1	1277151	1277152
1	1277167	1277168
1	1277178	1277179
1	1277183	1277184
1	1277500	1277501
1	1277532	1277533
1	1277734	1277735
1	1277735	1277736
1	1278026	1278027
1	1278058	1278059
1	1284248	1284249
1	1284322	1284323
1	1284489	1284490
1	1289212	1289213
1	1289366	1289367
1	1289374	1289375
1	1289630	1289631
1	1289862	1289863
1	1289878	1289879
1	1289880	1289881
1	1289884	1289885
1	1289910	1289911
1	1289915	1289916
1	1290227	1290228
1	1290247	1290248
1	1290526	1290527
1	1290559	1290560
1	1290598	1290599
1	1290605	1290606
1	1290626	1290627
1	1290644	1290645
1	1290650	1290651
1	1290661	1290662
1	1290852	1290853
1	1290854	1290855
1	1290983	1290984
1	1291049	1291050
1	1291084	1291085
1	1291115	1291116
1	1291136	1291137
1	1291142	1291143
1	1291147	1291148
1	1291149	1291150
1	1291151	1291152
1	1291152	1291153
1	1291153	1291154
1	1291156	1291157
1	1291158	1291159
1	1291159	1291160
1	1291160	1291161
1	1291165	1291166
1	1291174	1291175
1	1291175	1291176
1	1291179	1291180
1	1291181	1291182
1	1292029	1292030
1	1292125	1292126
1	1292126	1292127
1	1292130	1292131
1	1293801	1293802
1	1293808	1293809
1	1293819	1293820
1	1293931	1293932
1	1296610	1296611
1	1296690	1296691
1	1309184	1309185
1	1309404	1309405
1	1309523	1309524
1	1309556	1309557
1	1309566	1309567
1	1309590	1309591
1	1310073	1310074
1	1310134	1310135
1	1310180	1310181
1	1322584	1322585
1	1322650	1322651
1	1322734	1322735
1	1322735	1322736
1	1322913	1322914
1	1323142	1323143
1	1323170	1323171
1	1323182	1323183
1	1323346	1323347
1	1325562	1325563
1	1325753	1325754
1	1325785	1325786
1	1325825	1325826
1	1325832	1325833
1	1326275	1326276
1	1328115	1328116
1	1328758	1328759
1	1330725	1330726
1	1333590	1333591
1	1333597	1333598
1	1334051	1334052
1	1334373	1334374
1	1334419	1334420
1	1334425	1334426
1	1334612	1334613
1	1334662	1334663
1	1334694	1334695
1	1334884	1334885
1	1334891	1334892
1	1334930	1334931
1	1335053	1335054
1	1335529	1335530
1	1335598	1335599
1	1336056	1336057
1	1336135	1336136
1	1337545	1337546
1	1337596	1337597
1	1337666	1337667
1	1337909	1337910
1	1337923	1337924
1	1338014	1338015
1	1341123	1341124
1	1341184	1341185
1	1341204	1341205
1	1342384	1342385
1	1342611	1342612
1	1342630	1342631
1	1354452	1354453
1	1354514	1354515
1	1354527	1354528
1	1354550	1354551
1	1354593	1354594
1	1354713	1354714
1	1354843	1354844
1	1354894	1354895
1	1355449	1355450
1	1355524	1355525
1	1355543	1355544
1	1355544	1355545
1	1355557	1355558
1	1355559	1355560
1	1355582	1355583
1	1355629	1355630
1	1355663	1355664
1	1355769	1355770
1	1355780	1355781
1	1355795	1355796
1	1355903	1355904
1	1355927	1355928
1	1355935	1355936
1	1355950	1355951
1	1355995	1355996
1	1356015	1356016
1	1356019	1356020
1	1356128	1356129
1	1356149	1356150
1	1356200	1356201
1	1356389	1356390
1	1361479	1361480
1	1361543	1361544
1	1361554	1361555
1	1361597	1361598
1	1361632	1361633
1	1361640	1361641
1	1361651	1361652
1	1361777	1361778
1	1361778	1361779
1	1362888	1362889
1	1362891	1362892
1	1362893	1362894
1	1362896	1362897
1	1362897	1362898
1	1362901	1362902
1	1362902	1362903
1	1362904	1362905
1	1362909	1362910
1	1362913	1362914
1	1362915	1362916
1	1363056	1363057
1	1363122	1363123
1	1363177	1363178
1	1363197	1363198
1	1363203	1363204
1	1371217	1371218
1	1372496	1372497
1	1372565	1372566
1	1372667	1372668
1	1372792	1372793
1	1372814	1372815
1	1372909	1372910
1	1374512	1374513
1	1374530	1374531
1	1374710	1374711
1	1374804	1374805
1	1374825	1374826
1	1374833	1374834
1	1374865	1374866
1	1374955	1374956
1	1375011	1375012
1	1375113	1375114
1	1375159	1375160
1	1375163	1375164
1	1375184	1375185
1	1375198	1375199
1	1375202	1375203
1	1375206	1375207
1	1386015	1386016
1	1386052	1386053
1	1386088	1386089
1	1386135	1386136
1	1387446	1387447
1	1387490	1387491
1	1387725	1387726
1	1387763	1387764
1	1389685	1389686
1	1389694	1389695
1	1389843	1389844
1	1389855	1389856
1	1389885	1389886
1	1389911	1389912
1	1389916	1389917
1	1390837	1390838
1	1390874	1390875
1	1390928	1390929
1	1390929	1390930
1	1391303	1391304
1	1391308	1391309
1	1391329	1391330
1	1391561	1391562
1	1391575	1391576
1	1391596	1391597
1	1391685	1391686
1	1391765	1391766
1	1392504	1392505
1	1394538	1394539
1	1394547	1394548
1	1394604	1394605
1	1394652	1394653
1	1396102	1396103
1	1396129	1396130
1	1396237	1396238
1	1396243	1396244
1	1396261	1396262
1	1396295	1396296
1	1396337	1396338
1	1397931	1397932
1	1397951	1397952
1	1398039	1398040
1	1403722	1403723
1	1403781	1403782
1	1403813	1403814
1	1403857	1403858
1	1407252	1407253
1	1407307	1407308
1	1407340	1407341
1	1407371	1407372
1	1407394	1407395
1	1407401	1407402
1	1407402	1407403
1	1407476	1407477
1	1407488	1407489
1	1407489	1407490
1	1407493	1407494
1	1407495	1407496
1	1407499	1407500
1	1407514	1407515
1	1412735	1412736
1	1412769	1412770
1	1413883	1413884
1	1413898	1413899
1	1413924	1413925
1	1413942	1413943
1	1413947	1413948
1	1414069	1414070
1	1414070	1414071
1	1414142	1414143
1	1414171	1414172
1	1414172	1414173
1	1414394	1414395
1	1416221	1416222
1	1416235	1416236
1	1416357	1416358
1	1417471	1417472
1	1417499	1417500
1	1417573	1417574
1	1417586	1417587
1	1417695	1417696
1	1418003	1418004
1	1418411	1418412
1	1418428	1418429
1	1418429	1418430
1	1418432	1418433
1	1418438	1418439
1	1418439	1418440
1	1418444	1418445
1	1418515	1418516
1	1418520	1418521
1	1418530	1418531
1	1420355	1420356
1	1420365	1420366
1	1420408	1420409
1	1420455	1420456
1	1420457	1420458
1	1420465	1420466
1	1420476	1420477
1	1420490	1420491
1	1420518	1420519
1	1420526	1420527
1	1420531	1420532
1	1420566	1420567
1	1420568	1420569
1	1420582	1420583
1	1420586	1420587
1	1421193	1421194
1	1421247	1421248
1	1421258	1421259
1	1421503	1421504
1	1421530	1421531
1	1421578	1421579
1	1421909	1421910
1	1421915	1421916
1	1421931	1421932
1	1421990	1421991
1	1423266	1423267
1	1424590	1424591
1	1424669	1424670
1	1424684	1424685
1	1424694	1424695
1	1425618	1425619
1	1425663	1425664
1	1425699	1425700
1	1425725	1425726
1	1425784	1425785
1	1425786	1425787
1	1425815	1425816
1	1426002	1426003
1	1430814	1430815
1	1430832	1430833
1	1430942	1430943
1	1430967	1430968
1	1430984	1430985
1	1431035	1431036
1	1431047	1431048
1	1431059	1431060
1	1431127	1431128
1	1431158	1431159
1	1431162	1431163
1	1431164	1431165
1	1431171	1431172
1	1431234	1431235
1	1447669	1447670
1	1447691	1447692
1	1447734	1447735
1	1447755	1447756
1	1447815	1447816
1	1447863	1447864
1	1447871	1447872
1	1447875	1447876
1	1447876	1447877
1	1447880	1447881
1	1447887	1447888
1	1451379	1451380
1	1451381	1451382
1	1451382	1451383
1	1451410	1451411
1	1451419	1451420
1	1451465	1451466
1	1451480	1451481
1	1451488	1451489
1	1452550	1452551
1	1452565	1452566
1	1452591	1452592
1	1452614	1452615
1	1452629	1452630
1	1452646	1452647
1	1453061	1453062
1	1453186	1453187
1	1454271	1454272
1	1454288	1454289
1	1454289	1454290
1	1454382	1454383
1	1454411	1454412
1	1455476	1455477
1	1455486	1455487
1	1455502	1455503
1	1455585	1455586
1	1455651	1455652
1	1455880	1455881
1	1455976	1455977
1	1456008	1456009
1	1458149	1458150
1	1458176	1458177
1	1458236	1458237
1	1458240	1458241
1	1458254	1458255
1	1458284	1458285
1	1458310	1458311
1	1458314	1458315
1	1458845	1458846
1	1458936	1458937
1	1458953	1458954
1	1458965	1458966
1	1459280	1459281
1	1459356	1459357
1	1459609	1459610
1	1459623	1459624
1	1459716	1459717
1	1460670	1460671
1	1460690	1460691
1	1463065	1463066
1	1463133	1463134
1	1463268	1463269
1	1463269	1463270
1	1463279	1463280
1	1464575	1464576
1	1464697	1464698
1	1464724	1464725
1	1464741	1464742
1	1469262	1469263
1	1469288	1469289
1	1469340	1469341
1	1469426	1469427
1	1470891	1470892
1	1470998	1470999
1	1471089	1471090
1	1471161	1471162
1	1475628	1475629
1	1477431	1477432
1	1479216	1479217
1	1479269	1479270
1	1479271	1479272
1	1479284	1479285
1	1479332	1479333
1	1479403	1479404
1	1480225	1480226
1	1499884	1499885
1	1499913	1499914
1	1499928	1499929
1	1500084	1500085
1	1500169	1500170
1	1500172	1500173
1	1500175	1500176
1	1500208	1500209
1	1500229	1500230
1	1500232	1500233
1	1500244	1500245
1	1500253	1500254
1	1500259	1500260
1	1500274	1500275
1	1500280	1500281
1	1500286	1500287
1	1500289	1500290
1	1509824	1509825
1	1509933	1509934
1	1510338	1510339
1	1510366	1510367
1	1534709	1534710
1	1534746	1534747
1	1534772	1534773
1	1534828	1534829
1	1534893	1534894
1	1535108	1535109
1	1535224	1535225
1	1535225	1535226
1	1535307	1535308
1	1535334	1535335
1	1535362	1535363
1	1550790	1550791
1	1550822	1550823
1	1550847	1550848
1	1551844	1551845
1	1551897	1551898
1	1551926	1551927
1	1552033	1552034
1	1558791	1558792
1	1558813	1558814
1	1558825	1558826
1	1558860	1558861
1	1559062	1559063
1	1559102	1559103
1	1559284	1559285
1	1560134	1560135
1	1560431	1560432
1	1560443	1560444
1	1560455	1560456
1	1560461	1560462
1	1560467	1560468
1	1560470	1560471
1	1560479	1560480
1	1560815	1560816
1	1560845	1560846
1	1560846	1560847
1	1560849	1560850
1	1560850	1560851
1	1560855	1560856
1	1560857	1560858
1	1560884	1560885
1	1560916	1560917
1	1560945	1560946
1	1561014	1561015
1	1561050	1561051
1	1561984	1561985
1	1562042	1562043
1	1562051	1562052
1	1562059	1562060
1	1562071	1562072
1	1562079	1562080
1	1562117	1562118
1	1562145	1562146
1	1562149	1562150
1	1562155	1562156
1	1562158	1562159
1	1562212	1562213
1	1562226	1562227
1	1562436	1562437
1	1562535	1562536
1	1562711	1562712
1	1562786	1562787
1	1562796	1562797
1	1562800	1562801
1	1563099	1563100
1	1563161	1563162
1	1563399	1563400
1	1563505	1563506
1	1563544	1563545
1	1563667	1563668
1	1563701	1563702
1	1563786	1563787
1	1563788	1563789
1	1564058	1564059
1	1564065	1564066
1	1564101	1564102
1	1564711	1564712
1	1564845	1564846
1	1564879	1564880
1	1564951	1564952
1	1564976	1564977
1	1565003	1565004
1	1565622	1565623
1	1565719	1565720
1	1565722	1565723
1	1565728	1565729
1	1565731	1565732
1	1565740	1565741
1	1565822	1565823
1	1567622	1567623
1	1567662	1567663
1	1567761	1567762
1	1567774	1567775
1	1568130	1568131
1	1568140	1568141
1	1568142	1568143
1	1569394	1569395
1	1569493	1569494
1	1569569	1569570
1	1569575	1569576
1	1569603	1569604
1	1569611	1569612
1	1569650	1569651
1	1569691	1569692
1	1569700	1569701
1	1569748	1569749
1	1569782	1569783
1	1569783	1569784
1	1569786	1569787
1	1569790	1569791
1	1569792	1569793
1	1569904	1569905
1	1570005	1570006
1	1570037	1570038
1	1570038	1570039
1	1571223	1571224
1	1571247	1571248
1	1571256	1571257
1	1571284	1571285
1	1571293	1571294
1	1571305	1571306
1	1571323	1571324
1	1571359	1571360
1	1571367	1571368
1	1571393	1571394
1	1571648	1571649
1	1571677	1571678
1	1571801	1571802
1	1571828	1571829
1	1571840	1571841
1	1571874	1571875
1	1571887	1571888
1	1572001	1572002
1	1572004	1572005
1	1572006	1572007
1	1572008	1572009
1	1572009	1572010
1	1572026	1572027
1	1572244	1572245
1	1572354	1572355
1	1572357	1572358
1	1572383	1572384
1	1572391	1572392
1	1572400	1572401
1	1572452	1572453
1	1572512	1572513
1	1572578	1572579
1	1572587	1572588
1	1572594	1572595
1	1572598	1572599
1	1572723	1572724
1	1572749	1572750
1	1572753	1572754
1	1572759	1572760
1	1572824	1572825
1	1572869	1572870
1	1572892	1572893
1	1573077	1573078
1	1573094	1573095
1	1573104	1573105
1	1573135	1573136
1	1573177	1573178
1	1573180	1573181
1	1573854	1573855
1	1573937	1573938
1	1575615	1575616
1	1575625	1575626
1	1575672	1575673
1	1575710	1575711
1	1575714	1575715
1	1575731	1575732
1	1575783	1575784
1	1575784	1575785
1	1575835	1575836
1	1575844	1575845
1	1575851	1575852
1	1575862	1575863
1	1576359	1576360
1	1576379	1576380
1	1576463	1576464
1	1576476	1576477
1	1576515	1576516
1	1576977	1576978
1	1576998	1576999
1	1576999	1577000
1	1577002	1577003
1	1577007	1577008
1	1577023	1577024
1	1577083	1577084
1	1577098	1577099
1	1577179	1577180
1	1577227	1577228
1	1577230	1577231
1	1577251	1577252
1	1577668	1577669
1	1577733	1577734
1	1577787	1577788
1	1577795	1577796
1	1580440	1580441
1	1580523	1580524
1	1580526	1580527
1	1580778	1580779
1	1580793	1580794
1	1580801	1580802
1	1580805	1580806
1	1580831	1580832
1	1580837	1580838
1	1580841	1580842
1	1580989	1580990
1	1580993	1580994
1	1580995	1580996
1	1581095	1581096
1	1581109	1581110
1	1581134	1581135
1	1581137	1581138
1	1581162	1581163
1	1581224	1581225
1	1581230	1581231
1	1581233	1581234
1	1581237	1581238
1	1581254	1581255
1	1581258	1581259
1	1581259	1581260
1	1581262	1581263
1	1581266	1581267
1	1581485	1581486
1	1581507	1581508
1	1581557	1581558
1	1581585	1581586
1	1586783	1586784
1	1586790	1586791
1	1586815	1586816
1	1586937	1586938
1	1588669	1588670
1	1588716	1588717
1	1588736	1588737
1	1588742	1588743
1	1588743	1588744
1	1588807	1588808
1	1588984	1588985
1	1597198	1597199
1	1597298	1597299
1	1597375	1597376
1	1597443	1597444
1	1597486	1597487
1	1597495	1597496
1	1599811	1599812
1	1599836	1599837
1	1599887	1599888
1	1599939	1599940
1	1601077	1601078
1	1601095	1601096
1	1601103	1601104
1	1601126	1601127
1	1601127	1601128
1	1601138	1601139
1	1601210	1601211
1	1601220	1601221
1	1601524	1601525
1	1601635	1601636
1	1602906	1602907
1	1603006	1603007
1	1606853	1606854
1	1606868	1606869
1	1606889	1606890
1	1606983	1606984
1	1607027	1607028
1	1607055	1607056
1	1607065	1607066
1	1607071	1607072
1	1607568	1607569
1	1607573	1607574
1	1607685	1607686
1	1607891	1607892
1	1607902	1607903
1	1607906	1607907
1	1607908	1607909
1	1607914	1607915
1	1607917	1607918
1	1607919	1607920
1	1607923	1607924
1	1607926	1607927
1	1608037	1608038
1	1608099	1608100
1	1608154	1608155
1	1634395	1634396
1	1634467	1634468
1	1634504	1634505
1	1634601	1634602
1	1634610	1634611
1	1634650	1634651
1	1634739	1634740
1	1634757	1634758
1	1634872	1634873
1	1635003	1635004
1	1635010	1635011
1	1635021	1635022
1	1635048	1635049
1	1635060	1635061
1	1635094	1635095
1	1635107	1635108
1	1635353	1635354
1	1635406	1635407
1	1635516	1635517
1	1635548	1635549
1	1635564	1635565
1	1635577	1635578
1	1635579	1635580
1	1635583	1635584
1	1635598	1635599
1	1635618	1635619
1	1635623	1635624
1	1635628	1635629
1	1635671	1635672
1	1635697	1635698
1	1635748	1635749
1	1635815	1635816
1	1635942	1635943
1	1635978	1635979
1	1636043	1636044
1	1636111	1636112
1	1636296	1636297
1	1636354	1636355
1	1636399	1636400
1	1636483	1636484
1	1637055	1637056
1	1637090	1637091
1	1637173	1637174
1	1638798	1638799
1	1638825	1638826
1	1638882	1638883
1	1638896	1638897
1	1638924	1638925
1	1638993	1638994
1	1639045	1639046
1	1639061	1639062
1	1639072	1639073
1	1639569	1639570
1	1639686	1639687
1	1640208	1640209
1	1640212	1640213
1	1640293	1640294
1	1640341	1640342
1	1640461	1640462
1	1640993	1640994
1	1641005	1641006
1	1643703	1643704
1	1643739	1643740
1	1643909	1643910
1	1647776	1647777
1	1647913	1647914
1	1647927	1647928
1	1650806	1650807
1	1650844	1650845
1	1650916	1650917
1	1650923	1650924
1	1653003	1653004
1	1653027	1653028
1	1653109	1653110
1	1654003	1654004
1	1654006	1654007
1	1654010	1654011
1	1654011	1654012
1	1654012	1654013
1	1654013	1654014
1	1654015	1654016
1	1654021	1654022
1	1654037	1654038
1	1654048	1654049
1	1654057	1654058
1	1654063	1654064
1	1654064	1654065
1	1654101	1654102
1	1654128	1654129
1	1654287	1654288
1	1663850	1663851
1	1663857	1663858
1	1663860	1663861
1	1663867	1663868
1	1666174	1666175
1	1666199	1666200
1	1666250	1666251
1	1666302	1666303
1	1669726	1669727
1	1669728	1669729
1	1669733	1669734
1	1669739	1669740
1	1669747	1669748
1	1669854	1669855
1	1670431	1670432
1	1670543	1670544
1	1670545	1670546
1	1670644	1670645
1	1670650	1670651
1	1670697	1670698
1	1670743	1670744
1	1670839	1670840
1	1670895	1670896
1	1670957	1670958
1	1684310	1684311
1	1684321	1684322
1	1684346	1684347
1	1684464	1684465
1	1684471	1684472
1	1685607	1685608
1	1685638	1685639
1	1686039	1686040
1	1686066	1686067
1	1686110	1686111
1	1686166	1686167
1	1686789	1686790
1	1686900	1686901
1	1686906	1686907
1	1686922	1686923
1	1686942	1686943
1	1686961	1686962
1	1687827	1687828
1	1688496	1688497
1	1688512	1688513
1	1688540	1688541
1	1688566	1688567
1	1688576	1688577
1	1688586	1688587
1	1688591	1688592
1	1688592	1688593
1	1688599	1688600
1	1688607	1688608
1	1688613	1688614
1	1688615	1688616
1	1688647	1688648
1	1688715	1688716
1	1688733	1688734
1	1688745	1688746
1	1689761	1689762
1	1689792	1689793
1	1689869	1689870
1	1690001	1690002
1	1690519	1690520
1	1691175	1691176
1	1691210	1691211
1	1691285	1691286
1	1696658	1696659
1	1720727	1720728
1	1720731	1720732
1	1720751	1720752
1	1721989	1721990
1	1721995	1721996
1	1722001	1722002
1	1722013	1722014
1	1735970	1735971
1	1735987	1735988
1	1736025	1736026
1	1737899	1737900
1	1747226	1747227
1	1747317	1747318
1	1749252	1749253
1	1846683	1846684
1	1846764	1846765
1	1847855	1847856
1	1847857	1847858
1	1847885	1847886
1	1847978	1847979
1	1848159	1848160
1	1848230	1848231
1	1848343	1848344
1	1848346	1848347
1	1848347	1848348
1	1848348	1848349
1	1848353	1848354
1	1848354	1848355
1	1848357	1848358
1	1848358	1848359
1	1848361	1848362
1	1848365	1848366
1	1848368	1848369
1	1848477	1848478
1	1849279	1849280
1	1849304	1849305
1	1849460	1849461
1	1849528	1849529
1	1849529	1849530
1	1849534	1849535
1	1849743	1849744
1	1849811	1849812
1	1850034	1850035
1	1850474	1850475
1	1850594	1850595
1	1850598	1850599
1	1850626	1850627
1	1850651	1850652
1	1850662	1850663
1	1850715	1850716
1	1853862	1853863
1	1853987	1853988
1	1854101	1854102
1	1854108	1854109
1	1854191	1854192
1	1854378	1854379
1	1854492	1854493
1	1854545	1854546
1	1854859	1854860
1	1854970	1854971
1	1854980	1854981
1	1855164	1855165
1	1855262	1855263
1	1855318	1855319
1	1855394	1855395
1	1855780	1855781
1	1855782	1855783
1	1855785	1855786
1	1855789	1855790
1	1855794	1855795
1	1855809	1855810
1	1855813	1855814
[truncated: 493,202 more rows]
