# Supplementary material for: Deep exome sequencing identifies enrichment of deleterious mosaic variants in neurodevelopmental disorder genes and mitochondrial tRNA regions in bipolar disorder
Source: Mol Psychiatry. 2023 May 30;28(10):4294–306. doi: 10.1038/s41380-023-02096-x (PMC10827672; doi:10.1038/s41380-023-02096-x)
Supplement: Supplementary file 5 — Dataset 4 [file 41380_2023_2096_MOESM5_ESM.txt]

AKT3	GO_0000002	1
LONP1	GO_0000002	1
MEF2A	GO_0000002	1
MGME1	GO_0000002	1
MPV17	GO_0000002	1
MRPL17	GO_0000002	1
MSTO1	GO_0000002	1
OPA1	GO_0000002	1
PARP1	GO_0000002	1
PIF1	GO_0000002	1
SLC25A33	GO_0000002	1
SLC25A36	GO_0000002	1
SLC25A4	GO_0000002	1
TYMP	GO_0000002	1
GNRH1	GO_0000003	1
GNRH2	GO_0000003	1
LIN9	GO_0000003	1
MMP23B	GO_0000003	1
A0A1W2PPC4	GO_0000014	1
DCLRE1C	GO_0000014	1
ENDOG	GO_0000014	1
ERCC1	GO_0000014	1
ERCC4	GO_0000014	1
EXOG	GO_0000014	1
MRE11	GO_0000014	1
RAD50	GO_0000014	1
RBBP8	GO_0000014	1
SETMAR	GO_0000014	1
ALYREF	GO_0000018	1
BLM	GO_0000018	1
CHEK1	GO_0000018	1
FIGN	GO_0000018	1
FIGNL1	GO_0000018	1
FIGNL2	GO_0000018	1
IL10	GO_0000018	1
IL4	GO_0000018	1
IL7R	GO_0000018	1
KDM1A	GO_0000018	1
KPNA1	GO_0000018	1
KPNA2	GO_0000018	1
MRE11	GO_0000018	1
MSH2	GO_0000018	1
MSH3	GO_0000018	1
MSH6	GO_0000018	1
PPP4C	GO_0000018	1
PPP4R2	GO_0000018	1
RAD50	GO_0000018	1
RAD51	GO_0000018	1
RAD51AP1	GO_0000018	1
RPA2	GO_0000018	1
RTEL1	GO_0000018	1
SETD2	GO_0000018	1
SIRT6	GO_0000018	1
SMARCAD1	GO_0000018	1
SPIDR	GO_0000018	1
SUPT6H	GO_0000018	1
TERF2IP	GO_0000018	1
THOC1	GO_0000018	1
USP51	GO_0000018	1
ZNF365	GO_0000018	1
ZRANB3	GO_0000018	1
BOP1	GO_0000027	1
BRIX1	GO_0000027	1
DDX28	GO_0000027	1
DHX30	GO_0000027	1
FASTKD2	GO_0000027	1
MDN1	GO_0000027	1
MRPL11	GO_0000027	1
MRPL20	GO_0000027	1
MRTO4	GO_0000027	1
NLE1	GO_0000027	1
NOP2	GO_0000027	1
NOP53	GO_0000027	1
PPAN	GO_0000027	1
PPAN-P2RY11	GO_0000027	1
RPF1	GO_0000027	1
RPF2	GO_0000027	1
RPL10	GO_0000027	1
RPL10L	GO_0000027	1
RPL11	GO_0000027	1
RPL12	GO_0000027	1
RPL23A	GO_0000027	1
RPL24	GO_0000027	1
RPL3	GO_0000027	1
RPL3L	GO_0000027	1
RPL5	GO_0000027	1
RPL6	GO_0000027	1
RPLP0	GO_0000027	1
RPLP0P6	GO_0000027	1
RRS1	GO_0000027	1
RSL24D1	GO_0000027	1
SAMD15	GO_0000027	1
WDR18	GO_0000027	1
A0A087WZ62	GO_0000030	1
ALG1	GO_0000030	1
ALG12	GO_0000030	1
ALG1L	GO_0000030	1
ALG1L2	GO_0000030	1
ALG2	GO_0000030	1
ALG3	GO_0000030	1
ALG8	GO_0000030	1
ALG9	GO_0000030	1
DPM1	GO_0000030	1
DPM2	GO_0000030	1
DPM3	GO_0000030	1
DPY19L1	GO_0000030	1
DPY19L2	GO_0000030	1
DPY19L2P1	GO_0000030	1
DPY19L2P2	GO_0000030	1
DPY19L3	GO_0000030	1
DPY19L4	GO_0000030	1
PIGB	GO_0000030	1
PIGV	GO_0000030	1
PIGZ	GO_0000030	1
POMT1	GO_0000030	1
POMT2	GO_0000030	1
SDF2	GO_0000030	1
SDF2L1	GO_0000030	1
TMTC1	GO_0000030	1
TMTC2	GO_0000030	1
TMTC3	GO_0000030	1
TMTC4	GO_0000030	1
ABCD1	GO_0000038	1
ABCD2	GO_0000038	1
ABCD3	GO_0000038	1
ACAA1	GO_0000038	1
ACAD9	GO_0000038	1
ACADVL	GO_0000038	1
ACOT1	GO_0000038	1
ACOT2	GO_0000038	1
ACOT4	GO_0000038	1
ACOX1	GO_0000038	1
ACSBG1	GO_0000038	1
ACSL1	GO_0000038	1
CYP4F12	GO_0000038	1
CYP4F2	GO_0000038	1
ELOVL1	GO_0000038	1
ELOVL2	GO_0000038	1
ELOVL3	GO_0000038	1
ELOVL4	GO_0000038	1
ELOVL5	GO_0000038	1
ELOVL6	GO_0000038	1
ELOVL7	GO_0000038	1
HACD1	GO_0000038	1
HACD2	GO_0000038	1
HACD3	GO_0000038	1
HACD4	GO_0000038	1
HSD17B4	GO_0000038	1
PEX2	GO_0000038	1
SLC27A5	GO_0000038	1
SLC27A6	GO_0000038	1
TECR	GO_0000038	1
TECRL	GO_0000038	1
ATOX1	GO_0000041	1
ATP7A	GO_0000041	1
ATP7B	GO_0000041	1
COX17	GO_0000041	1
CUTC	GO_0000041	1
HEPH	GO_0000041	1
IREB2	GO_0000041	1
MT3	GO_0000041	1
SLC11A1	GO_0000041	1
SLC11A2	GO_0000041	1
SLC30A1	GO_0000041	1
SLC30A10	GO_0000041	1
SLC30A5	GO_0000041	1
SLC30A8	GO_0000041	1
SLC30A9	GO_0000041	1
SLC31A1	GO_0000041	1
SLC31A2	GO_0000041	1
SLC39A2	GO_0000041	1
SLC39A8	GO_0000041	1
TFR2	GO_0000041	1
TRPC1	GO_0000041	1
TRPC3	GO_0000041	1
TRPC4	GO_0000041	1
TRPC5	GO_0000041	1
TRPC6	GO_0000041	1
TRPC7	GO_0000041	1
TTYH1	GO_0000041	1
AMBRA1	GO_0000045	1
ATG101	GO_0000045	1
ATG12	GO_0000045	1
ATG13	GO_0000045	1
ATG14	GO_0000045	1
ATG16L1	GO_0000045	1
ATG16L2	GO_0000045	1
ATG2A	GO_0000045	1
ATG2B	GO_0000045	1
ATG3	GO_0000045	1
ATG4A	GO_0000045	1
ATG4B	GO_0000045	1
ATG4C	GO_0000045	1
ATG4D	GO_0000045	1
ATG5	GO_0000045	1
ATG7	GO_0000045	1
ATG9A	GO_0000045	1
ATG9B	GO_0000045	1
BAG3	GO_0000045	1
BECN1	GO_0000045	1
BECN2	GO_0000045	1
EMC6	GO_0000045	1
GABARAP	GO_0000045	1
GABARAPL1	GO_0000045	1
GABARAPL2	GO_0000045	1
GABARAPL3	GO_0000045	1
IRGM	GO_0000045	1
KIAA1324	GO_0000045	1
MAP1LC3A	GO_0000045	1
MAP1LC3B	GO_0000045	1
MAP1LC3B2	GO_0000045	1
MAP1LC3C	GO_0000045	1
MFN2	GO_0000045	1
NSFL1C	GO_0000045	1
PACS2	GO_0000045	1
PIK3C3	GO_0000045	1
PSEN1	GO_0000045	1
RAB1A	GO_0000045	1
RAB1B	GO_0000045	1
RAB1C	GO_0000045	1
RAB23	GO_0000045	1
RAB33B	GO_0000045	1
RAB35	GO_0000045	1
RAB7A	GO_0000045	1
RB1CC1	GO_0000045	1
RUFY4	GO_0000045	1
SMURF1	GO_0000045	1
STX12	GO_0000045	1
STX17	GO_0000045	1
SYNPO2	GO_0000045	1
TMEM173	GO_0000045	1
TMEM41B	GO_0000045	1
TP53INP1	GO_0000045	1
TP53INP2	GO_0000045	1
TRAPPC8	GO_0000045	1
UBQLN1	GO_0000045	1
UBQLN2	GO_0000045	1
UBXN2A	GO_0000045	1
UBXN2B	GO_0000045	1
ULK1	GO_0000045	1
ULK2	GO_0000045	1
ULK3	GO_0000045	1
VMP1	GO_0000045	1
WDR45	GO_0000045	1
WDR45B	GO_0000045	1
WIPI1	GO_0000045	1
WIPI2	GO_0000045	1
AARS	GO_0000049	1
AARS2	GO_0000049	1
AIMP1	GO_0000049	1
ALKBH1	GO_0000049	1
ALKBH8	GO_0000049	1
ATP5J2-PTCD1	GO_0000049	1
ATP5MF-PTCD1	GO_0000049	1
CARS	GO_0000049	1
CTU1	GO_0000049	1
CTU2	GO_0000049	1
DARS2	GO_0000049	1
DTD1	GO_0000049	1
DTD2	GO_0000049	1
EARS2	GO_0000049	1
EEF1A1	GO_0000049	1
EEFSEC	GO_0000049	1
EIF2A	GO_0000049	1
EIF2AK4	GO_0000049	1
EIF2S3	GO_0000049	1
EIF2S3B	GO_0000049	1
ELP3	GO_0000049	1
F8W810	GO_0000049	1
FARS2	GO_0000049	1
FARSA	GO_0000049	1
HSD17B10	GO_0000049	1
IARS	GO_0000049	1
IARS2	GO_0000049	1
IFIT5	GO_0000049	1
IGHMBP2	GO_0000049	1
KARS	GO_0000049	1
KIAA1456	GO_0000049	1
M0R2C6	GO_0000049	1
MARS	GO_0000049	1
METTL1	GO_0000049	1
MRPS27	GO_0000049	1
NAT10	GO_0000049	1
NEMF	GO_0000049	1
NSUN2	GO_0000049	1
NSUN3	GO_0000049	1
NSUN6	GO_0000049	1
PSTK	GO_0000049	1
PTCD1	GO_0000049	1
PUS1	GO_0000049	1
RARS	GO_0000049	1
RPL35A	GO_0000049	1
SARS	GO_0000049	1
SARS2	GO_0000049	1
SEPSECS	GO_0000049	1
SLFN11	GO_0000049	1
SLFN13	GO_0000049	1
SSB	GO_0000049	1
TARS	GO_0000049	1
TERT	GO_0000049	1
THG1L	GO_0000049	1
TRMT1	GO_0000049	1
TRMT10A	GO_0000049	1
TRMT10B	GO_0000049	1
TRMT10C	GO_0000049	1
TRMT11	GO_0000049	1
TRMT1L	GO_0000049	1
TRMU	GO_0000049	1
TRNT1	GO_0000049	1
TYW5	GO_0000049	1
XPO5	GO_0000049	1
XPOT	GO_0000049	1
YARS	GO_0000049	1
YARS2	GO_0000049	1
YRDC	GO_0000049	1
A0A0U1RQV5	GO_0000054	1
ABCE1	GO_0000054	1
EIF6	GO_0000054	1
LTV1	GO_0000054	1
NMD3	GO_0000054	1
NOP53	GO_0000054	1
NPM1	GO_0000054	1
NUP88	GO_0000054	1
RAN	GO_0000054	1
RPS15	GO_0000054	1
RRS1	GO_0000054	1
XPO1	GO_0000054	1
ZNF593	GO_0000054	1
NMD3	GO_0000055	1
NOP53	GO_0000055	1
NPM1	GO_0000055	1
NUP88	GO_0000055	1
RAN	GO_0000055	1
RRS1	GO_0000055	1
SDAD1	GO_0000055	1
XPO1	GO_0000055	1
ZNF593	GO_0000055	1
AKAP8L	GO_0000070	1
ANKRD53	GO_0000070	1
BECN1	GO_0000070	1
BOD1	GO_0000070	1
BUB3	GO_0000070	1
CCNB1	GO_0000070	1
CDC23	GO_0000070	1
CDCA5	GO_0000070	1
CDCA8	GO_0000070	1
CENPE	GO_0000070	1
CENPK	GO_0000070	1
CEP57	GO_0000070	1
CEP57L1	GO_0000070	1
CHMP1A	GO_0000070	1
CHMP1B	GO_0000070	1
CHMP2A	GO_0000070	1
CHMP2B	GO_0000070	1
CHMP4A	GO_0000070	1
CHMP4B	GO_0000070	1
CHMP4C	GO_0000070	1
CHMP5	GO_0000070	1
CHMP6	GO_0000070	1
CHMP7	GO_0000070	1
CHTF8	GO_0000070	1
CUL3	GO_0000070	1
DIS3L2	GO_0000070	1
DLGAP5	GO_0000070	1
DSN1	GO_0000070	1
ESPL1	GO_0000070	1
HASPIN	GO_0000070	1
HIRA	GO_0000070	1
INCENP	GO_0000070	1
INO80	GO_0000070	1
KIF14	GO_0000070	1
KIF18A	GO_0000070	1
KIF18B	GO_0000070	1
KIF22	GO_0000070	1
KIF23	GO_0000070	1
KIF25	GO_0000070	1
KIF2C	GO_0000070	1
KIFC1	GO_0000070	1
KLHL22	GO_0000070	1
KNSTRN	GO_0000070	1
KPNB1	GO_0000070	1
MAD2L1	GO_0000070	1
MIS12	GO_0000070	1
MSTO1	GO_0000070	1
NAA50	GO_0000070	1
NCAPD2	GO_0000070	1
NCAPD3	GO_0000070	1
NCAPG	GO_0000070	1
NCAPH	GO_0000070	1
NDC80	GO_0000070	1
NEK2	GO_0000070	1
NIPBL	GO_0000070	1
NSL1	GO_0000070	1
NUP62	GO_0000070	1
NUSAP1	GO_0000070	1
PAPD7	GO_0000070	1
PDS5A	GO_0000070	1
PDS5B	GO_0000070	1
PHF13	GO_0000070	1
PHF23	GO_0000070	1
PIBF1	GO_0000070	1
PINX1	GO_0000070	1
PLK1	GO_0000070	1
POGZ	GO_0000070	1
PRC1	GO_0000070	1
PSRC1	GO_0000070	1
RAB11A	GO_0000070	1
RAN	GO_0000070	1
RRS1	GO_0000070	1
SEH1L	GO_0000070	1
SMC1A	GO_0000070	1
SMC2	GO_0000070	1
SMC4	GO_0000070	1
SPAG5	GO_0000070	1
SPDL1	GO_0000070	1
TEX14	GO_0000070	1
TTN	GO_0000070	1
TUBG1	GO_0000070	1
TUBG2	GO_0000070	1
VPS4A	GO_0000070	1
VPS4B	GO_0000070	1
WAPL	GO_0000070	1
ZNF207	GO_0000070	1
ZW10	GO_0000070	1
ZWINT	GO_0000070	1
CDC45	GO_0000076	1
CDC6	GO_0000076	1
CDT1	GO_0000076	1
CLSPN	GO_0000076	1
DNA2	GO_0000076	1
HUS1	GO_0000076	1
HUS1B	GO_0000076	1
NAE1	GO_0000076	1
ORAOV1	GO_0000076	1
RAD17	GO_0000076	1
RAD9A	GO_0000076	1
RAD9B	GO_0000076	1
TICRR	GO_0000076	1
TIMELESS	GO_0000076	1
TIPIN	GO_0000076	1
TOPBP1	GO_0000076	1
ZNF830	GO_0000076	1
A0A0U1RQJ8	GO_0000077	1
ARTN	GO_0000077	1
ATM	GO_0000077	1
ATR	GO_0000077	1
ATRIP	GO_0000077	1
BRIP1	GO_0000077	1
CDC14B	GO_0000077	1
CDC14C	GO_0000077	1
CDC5L	GO_0000077	1
CEP63	GO_0000077	1
CHEK1	GO_0000077	1
CHEK2	GO_0000077	1
CLOCK	GO_0000077	1
CLSPN	GO_0000077	1
DONSON	GO_0000077	1
DOT1L	GO_0000077	1
E2F1	GO_0000077	1
EIF2AK4	GO_0000077	1
ERCC4	GO_0000077	1
ERCC6	GO_0000077	1
FBXO6	GO_0000077	1
H2AFX	GO_0000077	1
HINFP	GO_0000077	1
HUS1	GO_0000077	1
INTS7	GO_0000077	1
MAP3K14	GO_0000077	1
MAP3K20	GO_0000077	1
MAPK14	GO_0000077	1
NBN	GO_0000077	1
PEA15	GO_0000077	1
PRPF19	GO_0000077	1
PTPN11	GO_0000077	1
RAD1	GO_0000077	1
RAD17	GO_0000077	1
RAD9A	GO_0000077	1
RBBP8	GO_0000077	1
RHNO1	GO_0000077	1
RPA4	GO_0000077	1
STK3	GO_0000077	1
STK4	GO_0000077	1
TAOK1	GO_0000077	1
TAOK2	GO_0000077	1
TAOK3	GO_0000077	1
TIPRL	GO_0000077	1
TP53BP1	GO_0000077	1
USP28	GO_0000077	1
WAC	GO_0000077	1
ACTB	GO_0000079	1
APC	GO_0000079	1
BCCIP	GO_0000079	1
BLM	GO_0000079	1
CCNA1	GO_0000079	1
CCNA2	GO_0000079	1
CCNB1	GO_0000079	1
CCNB2	GO_0000079	1
CCNB3	GO_0000079	1
CCNC	GO_0000079	1
CCND1	GO_0000079	1
CCND2	GO_0000079	1
CCND3	GO_0000079	1
CCNE1	GO_0000079	1
CCNE2	GO_0000079	1
CCNF	GO_0000079	1
CCNG1	GO_0000079	1
CCNG2	GO_0000079	1
CCNH	GO_0000079	1
CCNI	GO_0000079	1
CCNI2	GO_0000079	1
CCNJ	GO_0000079	1
CCNJL	GO_0000079	1
CCNK	GO_0000079	1
CCNL1	GO_0000079	1
CCNL2	GO_0000079	1
CCNO	GO_0000079	1
CCNQ	GO_0000079	1
CCNT1	GO_0000079	1
CCNT2	GO_0000079	1
CCNY	GO_0000079	1
CCNYL1	GO_0000079	1
CCNYL2	GO_0000079	1
CCNYL3	GO_0000079	1
CDC25A	GO_0000079	1
CDC25C	GO_0000079	1
CDC37	GO_0000079	1
CDC6	GO_0000079	1
CDK4	GO_0000079	1
CDK5R1	GO_0000079	1
CDK5R2	GO_0000079	1
CDK5RAP1	GO_0000079	1
CDK5RAP3	GO_0000079	1
CDK7	GO_0000079	1
CDKN1A	GO_0000079	1
CDKN1B	GO_0000079	1
CDKN2A	GO_0000079	1
CDKN2B	GO_0000079	1
CDKN2C	GO_0000079	1
CDKN2D	GO_0000079	1
CDKN3	GO_0000079	1
CEBPA	GO_0000079	1
CKS1B	GO_0000079	1
CKS2	GO_0000079	1
CNPPD1	GO_0000079	1
CNTD2	GO_0000079	1
DIRAS3	GO_0000079	1
FAM58BP	GO_0000079	1
GADD45A	GO_0000079	1
GTF2H1	GO_0000079	1
GTPBP4	GO_0000079	1
HERC5	GO_0000079	1
HEXIM1	GO_0000079	1
HEXIM2	GO_0000079	1
HHEX	GO_0000079	1
INCA1	GO_0000079	1
IPO5	GO_0000079	1
IPO7	GO_0000079	1
LATS1	GO_0000079	1
LATS2	GO_0000079	1
MAPRE3	GO_0000079	1
MEN1	GO_0000079	1
MNAT1	GO_0000079	1
MYOCD	GO_0000079	1
NR2F2	GO_0000079	1
PDGFB	GO_0000079	1
PKMYT1	GO_0000079	1
PLK1	GO_0000079	1
PROX1	GO_0000079	1
PSMD10	GO_0000079	1
PSRC1	GO_0000079	1
PTEN	GO_0000079	1
SERTAD1	GO_0000079	1
SFN	GO_0000079	1
TFAP4	GO_0000079	1
ACVR1	GO_0000082	1
ACVR1B	GO_0000082	1
BACH1	GO_0000082	1
BCAT1	GO_0000082	1
BRD4	GO_0000082	1
CACUL1	GO_0000082	1
CAMK2A	GO_0000082	1
CCNA1	GO_0000082	1
CCND1	GO_0000082	1
CCNE1	GO_0000082	1
CCNE2	GO_0000082	1
CCNH	GO_0000082	1
CDC25A	GO_0000082	1
CDC34	GO_0000082	1
CDC45	GO_0000082	1
CDC6	GO_0000082	1
CDC7	GO_0000082	1
CDK2	GO_0000082	1
CDK3	GO_0000082	1
CDK4	GO_0000082	1
CDK6	GO_0000082	1
CDK7	GO_0000082	1
CDKN1A	GO_0000082	1
CDKN1B	GO_0000082	1
CDKN2A	GO_0000082	1
CDKN2C	GO_0000082	1
CDKN2D	GO_0000082	1
CDKN3	GO_0000082	1
CDT1	GO_0000082	1
CRLF3	GO_0000082	1
CUL1	GO_0000082	1
CUL2	GO_0000082	1
CUL3	GO_0000082	1
CUL4A	GO_0000082	1
CUL4B	GO_0000082	1
CUL5	GO_0000082	1
DBF4	GO_0000082	1
DHFR	GO_0000082	1
E2F1	GO_0000082	1
EIF4E	GO_0000082	1
EIF4EBP1	GO_0000082	1
FBXO5	GO_0000082	1
GFI1	GO_0000082	1
GMNN	GO_0000082	1
GPR132	GO_0000082	1
GSPT1	GO_0000082	1
HINFP	GO_0000082	1
ID4	GO_0000082	1
INHBA	GO_0000082	1
IQGAP3	GO_0000082	1
ITGB1	GO_0000082	1
KHDRBS1	GO_0000082	1
KLF11	GO_0000082	1
LATS1	GO_0000082	1
LATS2	GO_0000082	1
MAX	GO_0000082	1
MCM10	GO_0000082	1
MCM2	GO_0000082	1
MCM3	GO_0000082	1
MCM4	GO_0000082	1
MCM5	GO_0000082	1
MCM6	GO_0000082	1
MCM7	GO_0000082	1
MCM8	GO_0000082	1
MNAT1	GO_0000082	1
MYC	GO_0000082	1
NASP	GO_0000082	1
NPAT	GO_0000082	1
ORC1	GO_0000082	1
ORC2	GO_0000082	1
ORC3	GO_0000082	1
ORC4	GO_0000082	1
ORC5	GO_0000082	1
ORC6	GO_0000082	1
PCNA	GO_0000082	1
PHF8	GO_0000082	1
PIAS1	GO_0000082	1
PIM2	GO_0000082	1
PLK2	GO_0000082	1
PLK3	GO_0000082	1
POLA1	GO_0000082	1
POLA2	GO_0000082	1
POLE	GO_0000082	1
POLE2	GO_0000082	1
POLE3	GO_0000082	1
POLE4	GO_0000082	1
PPAT	GO_0000082	1
PPP3CA	GO_0000082	1
PPP6C	GO_0000082	1
PRIM1	GO_0000082	1
PRIM2	GO_0000082	1
RANBP1	GO_0000082	1
RANBP2	GO_0000082	1
RANBP3	GO_0000082	1
RANBP3L	GO_0000082	1
RB1	GO_0000082	1
RBBP8	GO_0000082	1
RCC1	GO_0000082	1
RGPD4	GO_0000082	1
RHOU	GO_0000082	1
RPA1	GO_0000082	1
RPA2	GO_0000082	1
RPA3	GO_0000082	1
RPA4	GO_0000082	1
RPS6	GO_0000082	1
RPS6KB1	GO_0000082	1
RRM2	GO_0000082	1
SKP2	GO_0000082	1
SPDYA	GO_0000082	1
TAF10	GO_0000082	1
TFDP1	GO_0000082	1
TFDP2	GO_0000082	1
TFDP3	GO_0000082	1
TRIM71	GO_0000082	1
TYMS	GO_0000082	1
USP26	GO_0000082	1
USP29	GO_0000082	1
USP37	GO_0000082	1
WEE1	GO_0000082	1
ABCB1	GO_0000086	1
ACTR1A	GO_0000086	1
AJUBA	GO_0000086	1
AKAP9	GO_0000086	1
ALMS1	GO_0000086	1
ARPP19	GO_0000086	1
AURKA	GO_0000086	1
BACH1	GO_0000086	1
BORA	GO_0000086	1
BRSK2	GO_0000086	1
BTRC	GO_0000086	1
CALM3	GO_0000086	1
CCNA2	GO_0000086	1
CCNB1	GO_0000086	1
CCNB2	GO_0000086	1
CCNH	GO_0000086	1
CCNY	GO_0000086	1
CCP110	GO_0000086	1
CDC25A	GO_0000086	1
CDC25B	GO_0000086	1
CDC25C	GO_0000086	1
CDK1	GO_0000086	1
CDK14	GO_0000086	1
CDK2	GO_0000086	1
CDK5RAP2	GO_0000086	1
CDK7	GO_0000086	1
CDKN1A	GO_0000086	1
CDKN2B	GO_0000086	1
CENPJ	GO_0000086	1
CEP131	GO_0000086	1
CEP135	GO_0000086	1
CEP152	GO_0000086	1
CEP164	GO_0000086	1
CEP192	GO_0000086	1
CEP250	GO_0000086	1
CEP290	GO_0000086	1
CEP41	GO_0000086	1
CEP57	GO_0000086	1
CEP63	GO_0000086	1
CEP70	GO_0000086	1
CEP72	GO_0000086	1
CEP76	GO_0000086	1
CEP78	GO_0000086	1
CETN2	GO_0000086	1
CHEK2	GO_0000086	1
CIT	GO_0000086	1
CKAP5	GO_0000086	1
CLASP1	GO_0000086	1
CNTRL	GO_0000086	1
CSNK1D	GO_0000086	1
CSNK1E	GO_0000086	1
CUL1	GO_0000086	1
DCTN1	GO_0000086	1
DCTN2	GO_0000086	1
DCTN3	GO_0000086	1
DNM2	GO_0000086	1
DYNC1H1	GO_0000086	1
DYNC1I2	GO_0000086	1
DYNLL1	GO_0000086	1
ENSA	GO_0000086	1
FBXL12	GO_0000086	1
FBXL15	GO_0000086	1
FBXL18	GO_0000086	1
FBXL21P	GO_0000086	1
FBXL22	GO_0000086	1
FBXL3	GO_0000086	1
FBXL7	GO_0000086	1
FBXL8	GO_0000086	1
FBXW11	GO_0000086	1
FGFR1OP	GO_0000086	1
FOXM1	GO_0000086	1
HAUS1	GO_0000086	1
HAUS2	GO_0000086	1
HAUS3	GO_0000086	1
HAUS4	GO_0000086	1
HAUS5	GO_0000086	1
HAUS6	GO_0000086	1
HAUS7	GO_0000086	1
HAUS8	GO_0000086	1
HSP90AA1	GO_0000086	1
J3QRK9	GO_0000086	1
KAT14	GO_0000086	1
KDM8	GO_0000086	1
KHDRBS1	GO_0000086	1
LATS1	GO_0000086	1
LCMT1	GO_0000086	1
MAPRE1	GO_0000086	1
MASTL	GO_0000086	1
MBD1	GO_0000086	1
MELK	GO_0000086	1
MNAT1	GO_0000086	1
NDE1	GO_0000086	1
NEDD1	GO_0000086	1
NEK2	GO_0000086	1
NES	GO_0000086	1
NINL	GO_0000086	1
ODF2	GO_0000086	1
OFD1	GO_0000086	1
OPTN	GO_0000086	1
PAFAH1B1	GO_0000086	1
PCM1	GO_0000086	1
PCNT	GO_0000086	1
PHLDA1	GO_0000086	1
PKMYT1	GO_0000086	1
PLCB1	GO_0000086	1
PLK1	GO_0000086	1
PLK3	GO_0000086	1
PLK4	GO_0000086	1
PPM1D	GO_0000086	1
PPME1	GO_0000086	1
PPP1CB	GO_0000086	1
PPP1R12A	GO_0000086	1
PPP1R12B	GO_0000086	1
PPP2R1A	GO_0000086	1
PPP2R2A	GO_0000086	1
PRKACA	GO_0000086	1
PRKAR2B	GO_0000086	1
RAB8A	GO_0000086	1
RPS27A	GO_0000086	1
SDCCAG8	GO_0000086	1
SFI1	GO_0000086	1
SKP1	GO_0000086	1
SKP2	GO_0000086	1
SSNA1	GO_0000086	1
TAF2	GO_0000086	1
TPD52L1	GO_0000086	1
TUBA1A	GO_0000086	1
TUBA4A	GO_0000086	1
TUBB	GO_0000086	1
TUBB4A	GO_0000086	1
TUBB4B	GO_0000086	1
TUBG1	GO_0000086	1
UBA52	GO_0000086	1
UBB	GO_0000086	1
UBC	GO_0000086	1
USH1C	GO_0000086	1
WEE1	GO_0000086	1
WNT10B	GO_0000086	1
YWHAE	GO_0000086	1
YWHAG	GO_0000086	1
SDHA	GO_0000104	1
SDHC	GO_0000104	1
SDHD	GO_0000104	1
CBX5	GO_0000118	1
DNTTIP1	GO_0000118	1
ELMSAN1	GO_0000118	1
HDAC1	GO_0000118	1
HDAC10	GO_0000118	1
HDAC11	GO_0000118	1
HDAC2	GO_0000118	1
HDAC3	GO_0000118	1
HDAC4	GO_0000118	1
HDAC5	GO_0000118	1
HDAC6	GO_0000118	1
HDAC7	GO_0000118	1
HDAC8	GO_0000118	1
HDAC9	GO_0000118	1
HINT1	GO_0000118	1
MBD2	GO_0000118	1
MECOM	GO_0000118	1
MTA2	GO_0000118	1
NCOR1	GO_0000118	1
NCOR1P1	GO_0000118	1
NCOR2	GO_0000118	1
NRIP1	GO_0000118	1
PHF21A	GO_0000118	1
RERE	GO_0000118	1
SAP18	GO_0000118	1
SAP30	GO_0000118	1
SAP30L	GO_0000118	1
SATB2	GO_0000118	1
TAF6L	GO_0000118	1
TAL1	GO_0000118	1
TBL1X	GO_0000118	1
TBL1XR1	GO_0000118	1
TBL1Y	GO_0000118	1
TRERF1	GO_0000118	1
ZNF217	GO_0000118	1
ZNF541	GO_0000118	1
ACVR2B	GO_0000122	1
AEBP1	GO_0000122	1
AEBP2	GO_0000122	1
AES	GO_0000122	1
AHRR	GO_0000122	1
AJUBA	GO_0000122	1
AKIRIN2	GO_0000122	1
AKR1B1	GO_0000122	1
ALX1	GO_0000122	1
ANKRD1	GO_0000122	1
ANKRD2	GO_0000122	1
ANKRD33	GO_0000122	1
APBB1	GO_0000122	1
AR	GO_0000122	1
ARHGAP35	GO_0000122	1
ARID1A	GO_0000122	1
ARID5A	GO_0000122	1
ARID5B	GO_0000122	1
ARX	GO_0000122	1
ASCL1	GO_0000122	1
ASCL2	GO_0000122	1
ASCL3	GO_0000122	1
ASCL4	GO_0000122	1
ASCL5	GO_0000122	1
ATF2	GO_0000122	1
ATF3	GO_0000122	1
ATF7IP	GO_0000122	1
ATN1	GO_0000122	1
ATRX	GO_0000122	1
ATXN1	GO_0000122	1
ATXN1L	GO_0000122	1
AURKB	GO_0000122	1
AXIN1	GO_0000122	1
BACH1	GO_0000122	1
BACH2	GO_0000122	1
BAG3	GO_0000122	1
BARX2	GO_0000122	1
BATF3	GO_0000122	1
BCL11A	GO_0000122	1
BCL6	GO_0000122	1
BCL6B	GO_0000122	1
BCOR	GO_0000122	1
BEND3	GO_0000122	1
BHLHE40	GO_0000122	1
BHLHE41	GO_0000122	1
BMI1	GO_0000122	1
BMP2	GO_0000122	1
BMP4	GO_0000122	1
BMP6	GO_0000122	1
BPTF	GO_0000122	1
BRMS1	GO_0000122	1
BRMS1L	GO_0000122	1
BTG2	GO_0000122	1
C1QBP	GO_0000122	1
CALR	GO_0000122	1
CAV1	GO_0000122	1
CBFA2T2	GO_0000122	1
CBFB	GO_0000122	1
CBX2	GO_0000122	1
CBX4	GO_0000122	1
CBX5	GO_0000122	1
CBX6	GO_0000122	1
CBX7	GO_0000122	1
CBX8	GO_0000122	1
CC2D1A	GO_0000122	1
CC2D1B	GO_0000122	1
CCND1	GO_0000122	1
CCND3	GO_0000122	1
CCNE1	GO_0000122	1
CD36	GO_0000122	1
CDC73	GO_0000122	1
CDK2	GO_0000122	1
CDK6	GO_0000122	1
CDKN1C	GO_0000122	1
CDX2	GO_0000122	1
CDX4	GO_0000122	1
CEBPA	GO_0000122	1
CEBPB	GO_0000122	1
CELA1	GO_0000122	1
CGGBP1	GO_0000122	1
CHCHD3	GO_0000122	1
CHD8	GO_0000122	1
CIC	GO_0000122	1
CIITA	GO_0000122	1
CITED2	GO_0000122	1
CNBP	GO_0000122	1
CNOT1	GO_0000122	1
CNOT2	GO_0000122	1
CNOT7	GO_0000122	1
COMMD3-BMI1	GO_0000122	1
COPS2	GO_0000122	1
CPEB3	GO_0000122	1
CREB3L1	GO_0000122	1
CREBBP	GO_0000122	1
CREM	GO_0000122	1
CRY1	GO_0000122	1
CRY2	GO_0000122	1
CRYM	GO_0000122	1
CTBP1	GO_0000122	1
CTCF	GO_0000122	1
CTNNB1	GO_0000122	1
CTR9	GO_0000122	1
CUL3	GO_0000122	1
CUX1	GO_0000122	1
CUX2	GO_0000122	1
CXXC5	GO_0000122	1
DAB2IP	GO_0000122	1
DACH1	GO_0000122	1
DACT1	GO_0000122	1
DCAF1	GO_0000122	1
DDIT3	GO_0000122	1
DDX20	GO_0000122	1
DDX5	GO_0000122	1
DEAF1	GO_0000122	1
DICER1	GO_0000122	1
DKK1	GO_0000122	1
DLG1	GO_0000122	1
DLL4	GO_0000122	1
DLX1	GO_0000122	1
DLX2	GO_0000122	1
DLX4	GO_0000122	1
DMAP1	GO_0000122	1
DMBX1	GO_0000122	1
DMRT1	GO_0000122	1
DNAJA3	GO_0000122	1
DNAJB1	GO_0000122	1
DNAJB5	GO_0000122	1
DNAJC17	GO_0000122	1
DNMT1	GO_0000122	1
DNMT3A	GO_0000122	1
DNMT3B	GO_0000122	1
DPF2	GO_0000122	1
DR1	GO_0000122	1
DRAP1	GO_0000122	1
DRD3	GO_0000122	1
DUSP22	GO_0000122	1
DUSP26	GO_0000122	1
E2F1	GO_0000122	1
E2F2	GO_0000122	1
E2F3	GO_0000122	1
E2F4	GO_0000122	1
E2F5	GO_0000122	1
E2F6	GO_0000122	1
E2F7	GO_0000122	1
E2F8	GO_0000122	1
E4F1	GO_0000122	1
EAPP	GO_0000122	1
EDN1	GO_0000122	1
EDNRB	GO_0000122	1
EED	GO_0000122	1
EFNA1	GO_0000122	1
EGR1	GO_0000122	1
EHMT1	GO_0000122	1
EHMT2	GO_0000122	1
EID1	GO_0000122	1
EID2	GO_0000122	1
ELANE	GO_0000122	1
ELK3	GO_0000122	1
ELK4	GO_0000122	1
EMX1	GO_0000122	1
EMX2	GO_0000122	1
EN1	GO_0000122	1
ENO1	GO_0000122	1
EOMES	GO_0000122	1
EP300	GO_0000122	1
EPC1	GO_0000122	1
EPO	GO_0000122	1
ERF	GO_0000122	1
ESR1	GO_0000122	1
ESR2	GO_0000122	1
ESRRA	GO_0000122	1
ESX1	GO_0000122	1
ETS2	GO_0000122	1
ETV3	GO_0000122	1
ETV3L	GO_0000122	1
ETV6	GO_0000122	1
ETV7	GO_0000122	1
EZH1	GO_0000122	1
EZH2	GO_0000122	1
EZR	GO_0000122	1
FAM220A	GO_0000122	1
FAM220BP	GO_0000122	1
FASLG	GO_0000122	1
FBP1	GO_0000122	1
FERD3L	GO_0000122	1
FEZF1	GO_0000122	1
FEZF2	GO_0000122	1
FGF9	GO_0000122	1
FGFR1	GO_0000122	1
FGFR2	GO_0000122	1
FHL2	GO_0000122	1
FLCN	GO_0000122	1
FNIP1	GO_0000122	1
FNIP2	GO_0000122	1
FOSB	GO_0000122	1
FOXA1	GO_0000122	1
FOXC1	GO_0000122	1
FOXC2	GO_0000122	1
FOXD3	GO_0000122	1
FOXE1	GO_0000122	1
FOXF1	GO_0000122	1
FOXG1	GO_0000122	1
FOXH1	GO_0000122	1
FOXJ1	GO_0000122	1
FOXK1	GO_0000122	1
FOXK2	GO_0000122	1
FOXL2	GO_0000122	1
FOXM1	GO_0000122	1
FOXO1	GO_0000122	1
FOXO3	GO_0000122	1
FOXO4	GO_0000122	1
FOXO6	GO_0000122	1
FOXP2	GO_0000122	1
FOXP3	GO_0000122	1
FOXQ1	GO_0000122	1
FOXS1	GO_0000122	1
FRK	GO_0000122	1
FST	GO_0000122	1
GABPA	GO_0000122	1
GATA1	GO_0000122	1
GATA2	GO_0000122	1
GATA3	GO_0000122	1
GATA6	GO_0000122	1
GATAD2A	GO_0000122	1
GATAD2B	GO_0000122	1
GCFC2	GO_0000122	1
GFI1	GO_0000122	1
GFI1B	GO_0000122	1
GLI2	GO_0000122	1
GLI3	GO_0000122	1
GLIS1	GO_0000122	1
GLIS2	GO_0000122	1
GLIS3	GO_0000122	1
GPS2	GO_0000122	1
GSC	GO_0000122	1
GSX1	GO_0000122	1
GZF1	GO_0000122	1
H1F0	GO_0000122	1
H2AFY	GO_0000122	1
H2AFY2	GO_0000122	1
HAMP	GO_0000122	1
HAND1	GO_0000122	1
HBZ	GO_0000122	1
HCFC1	GO_0000122	1
HCFC2	GO_0000122	1
HCLS1	GO_0000122	1
HDAC1	GO_0000122	1
HDAC10	GO_0000122	1
HDAC2	GO_0000122	1
HDAC3	GO_0000122	1
HDAC4	GO_0000122	1
HDAC5	GO_0000122	1
HDAC7	GO_0000122	1
HDAC8	GO_0000122	1
HDAC9	GO_0000122	1
HDGF	GO_0000122	1
HELT	GO_0000122	1
HES1	GO_0000122	1
HES2	GO_0000122	1
HES3	GO_0000122	1
HES4	GO_0000122	1
HES5	GO_0000122	1
HES6	GO_0000122	1
HES7	GO_0000122	1
HESX1	GO_0000122	1
HEXIM1	GO_0000122	1
HEXIM2	GO_0000122	1
HEY1	GO_0000122	1
HEY2	GO_0000122	1
HEYL	GO_0000122	1
HFE2	GO_0000122	1
HHEX	GO_0000122	1
HIC1	GO_0000122	1
HINFP	GO_0000122	1
HIPK2	GO_0000122	1
HIST1H1B	GO_0000122	1
HIST1H1C	GO_0000122	1
HIST1H1D	GO_0000122	1
HIST1H1E	GO_0000122	1
HIVEP1	GO_0000122	1
HJV	GO_0000122	1
HMBOX1	GO_0000122	1
HMG20A	GO_0000122	1
HMGA2	GO_0000122	1
HMGB1	GO_0000122	1
HMX1	GO_0000122	1
HNF1B	GO_0000122	1
HNRNPA2B1	GO_0000122	1
HNRNPU	GO_0000122	1
HOMEZ	GO_0000122	1
HOXA2	GO_0000122	1
HOXA7	GO_0000122	1
HOXB13	GO_0000122	1
HOXB2	GO_0000122	1
HOXB3	GO_0000122	1
HOXB4	GO_0000122	1
HOXB8	GO_0000122	1
HOXC8	GO_0000122	1
HOXD8	GO_0000122	1
HOXD9	GO_0000122	1
HSBP1	GO_0000122	1
HSF1	GO_0000122	1
HSF4	GO_0000122	1
HSPA1A	GO_0000122	1
ID1	GO_0000122	1
ID2	GO_0000122	1
ID3	GO_0000122	1
ID4	GO_0000122	1
IFI16	GO_0000122	1
IFI27	GO_0000122	1
IFNG	GO_0000122	1
IGBP1	GO_0000122	1
IGF2	GO_0000122	1
IGHMBP2	GO_0000122	1
IKZF2	GO_0000122	1
IKZF5	GO_0000122	1
IMPACT	GO_0000122	1
INSL6	GO_0000122	1
INSM1	GO_0000122	1
INSM2	GO_0000122	1
IRF2	GO_0000122	1
IRF2BP1	GO_0000122	1
IRF2BPL	GO_0000122	1
IRF3	GO_0000122	1
IRF7	GO_0000122	1
IRF8	GO_0000122	1
IRX1	GO_0000122	1
IRX2	GO_0000122	1
ISL1	GO_0000122	1
J3QW42	GO_0000122	1
JARID2	GO_0000122	1
JAZF1	GO_0000122	1
JDP2	GO_0000122	1
JUN	GO_0000122	1
JUNB	GO_0000122	1
JUND	GO_0000122	1
KANK2	GO_0000122	1
KAT5	GO_0000122	1
KCNIP3	GO_0000122	1
KCTD1	GO_0000122	1
KDM1A	GO_0000122	1
KDM1B	GO_0000122	1
KDM2B	GO_0000122	1
KDM5A	GO_0000122	1
KHDRBS1	GO_0000122	1
KLF10	GO_0000122	1
KLF11	GO_0000122	1
KLF12	GO_0000122	1
KLF16	GO_0000122	1
KLF2	GO_0000122	1
KLF3	GO_0000122	1
KLF4	GO_0000122	1
KLF5	GO_0000122	1
KLF7	GO_0000122	1
KLF8	GO_0000122	1
KMT5A	GO_0000122	1
LDB1	GO_0000122	1
LDB2	GO_0000122	1
LEF1	GO_0000122	1
LEFTY1	GO_0000122	1
LEP	GO_0000122	1
LILRB4	GO_0000122	1
LIN37	GO_0000122	1
LMCD1	GO_0000122	1
LMO1	GO_0000122	1
LOXL2	GO_0000122	1
LRP8	GO_0000122	1
LRRFIP1	GO_0000122	1
LYAR	GO_0000122	1
MAD2L2	GO_0000122	1
MAEL	GO_0000122	1
MAF	GO_0000122	1
MAFK	GO_0000122	1
MAGEA1	GO_0000122	1
MAGEA2	GO_0000122	1
MAP2K5	GO_0000122	1
MAPK10	GO_0000122	1
MAX	GO_0000122	1
MBD1	GO_0000122	1
MBD2	GO_0000122	1
MBD3	GO_0000122	1
MBD3L1	GO_0000122	1
MBD3L2	GO_0000122	1
MBD3L2B	GO_0000122	1
MBD3L3	GO_0000122	1
MBD3L4	GO_0000122	1
MBD3L5	GO_0000122	1
MBD4	GO_0000122	1
MCPH1	GO_0000122	1
MDFI	GO_0000122	1
MDM2	GO_0000122	1
MDM4	GO_0000122	1
MECP2	GO_0000122	1
MED1	GO_0000122	1
MED25	GO_0000122	1
MEF2A	GO_0000122	1
MEF2C	GO_0000122	1
MEIS2	GO_0000122	1
MEN1	GO_0000122	1
MEPCE	GO_0000122	1
MGA	GO_0000122	1
MIER1	GO_0000122	1
MIER2	GO_0000122	1
MIER3	GO_0000122	1
MITF	GO_0000122	1
MLIP	GO_0000122	1
MLX	GO_0000122	1
MLXIPL	GO_0000122	1
MMP12	GO_0000122	1
MNT	GO_0000122	1
MOSPD1	GO_0000122	1
MSC	GO_0000122	1
MSX1	GO_0000122	1
MSX2	GO_0000122	1
MTA1	GO_0000122	1
MTA2	GO_0000122	1
MTA3	GO_0000122	1
MTDH	GO_0000122	1
MTF1	GO_0000122	1
MTF2	GO_0000122	1
MXD1	GO_0000122	1
MXD3	GO_0000122	1
MXD4	GO_0000122	1
MXI1	GO_0000122	1
MYB	GO_0000122	1
MYC	GO_0000122	1
MYOCD	GO_0000122	1
MYOZ1	GO_0000122	1
MYOZ2	GO_0000122	1
MYPOP	GO_0000122	1
MYT1L	GO_0000122	1
MZF1	GO_0000122	1
N4BP2L2	GO_0000122	1
NACC2	GO_0000122	1
NCOA2	GO_0000122	1
NCOR1	GO_0000122	1
NCOR1P1	GO_0000122	1
NCOR2	GO_0000122	1
NEDD4	GO_0000122	1
NEDD4L	GO_0000122	1
NELFB	GO_0000122	1
NEUROG3	GO_0000122	1
NFATC2	GO_0000122	1
NFATC3	GO_0000122	1
NFATC4	GO_0000122	1
NFE2L3	GO_0000122	1
NFIA	GO_0000122	1
NFIB	GO_0000122	1
NFIC	GO_0000122	1
NFIL3	GO_0000122	1
NFIX	GO_0000122	1
NFKB1	GO_0000122	1
NFKB2	GO_0000122	1
NFX1	GO_0000122	1
NIPBL	GO_0000122	1
NKAP	GO_0000122	1
NKX2-1	GO_0000122	1
NKX2-5	GO_0000122	1
NKX3-2	GO_0000122	1
NKX6-1	GO_0000122	1
NKX6-2	GO_0000122	1
NOC2L	GO_0000122	1
NODAL	GO_0000122	1
NOG	GO_0000122	1
NOP53	GO_0000122	1
NOTCH1	GO_0000122	1
NOTCH2	GO_0000122	1
NOTCH3	GO_0000122	1
NOTO	GO_0000122	1
NPAS1	GO_0000122	1
NR0B1	GO_0000122	1
NR0B2	GO_0000122	1
NR1D1	GO_0000122	1
NR1D2	GO_0000122	1
NR1H2	GO_0000122	1
NR1H3	GO_0000122	1
NR1H4	GO_0000122	1
NR1I2	GO_0000122	1
NR1I3	GO_0000122	1
NR2C1	GO_0000122	1
NR2E1	GO_0000122	1
NR2E3	GO_0000122	1
NR2F1	GO_0000122	1
NR2F2	GO_0000122	1
NR2F6	GO_0000122	1
NR3C1	GO_0000122	1
NR4A2	GO_0000122	1
NR4A3	GO_0000122	1
NR6A1	GO_0000122	1
NRARP	GO_0000122	1
NRIP1	GO_0000122	1
NSD1	GO_0000122	1
NSD2	GO_0000122	1
NUPR2	GO_0000122	1
OLIG2	GO_0000122	1
OLIG3	GO_0000122	1
ORC2	GO_0000122	1
OSR1	GO_0000122	1
OSR2	GO_0000122	1
OTUD7B	GO_0000122	1
OVOL1	GO_0000122	1
OVOL2	GO_0000122	1
OVOL3	GO_0000122	1
PAF1	GO_0000122	1
PARP1	GO_0000122	1
PARP15	GO_0000122	1
PARP9	GO_0000122	1
PATZ1	GO_0000122	1
PAWR	GO_0000122	1
PAX5	GO_0000122	1
PAX6	GO_0000122	1
PAXBP1	GO_0000122	1
PCBP3	GO_0000122	1
PCGF1	GO_0000122	1
PCGF2	GO_0000122	1
PCGF6	GO_0000122	1
PCNA	GO_0000122	1
PDE2A	GO_0000122	1
PDGFB	GO_0000122	1
PDX1	GO_0000122	1
PEG3	GO_0000122	1
PER1	GO_0000122	1
PER2	GO_0000122	1
PER3	GO_0000122	1
PEX2	GO_0000122	1
PHB	GO_0000122	1
PHF12	GO_0000122	1
PHF14	GO_0000122	1
PHF21A	GO_0000122	1
PHF6	GO_0000122	1
PIAS1	GO_0000122	1
PIAS3	GO_0000122	1
PIAS4	GO_0000122	1
PKIA	GO_0000122	1
PKIG	GO_0000122	1
PLK1	GO_0000122	1
PLK3	GO_0000122	1
POU1F1	GO_0000122	1
POU4F1	GO_0000122	1
POU4F2	GO_0000122	1
POU5F1	GO_0000122	1
POU6F1	GO_0000122	1
PPARA	GO_0000122	1
PPARD	GO_0000122	1
PPARG	GO_0000122	1
PPID	GO_0000122	1
PPM1A	GO_0000122	1
PPP1R13L	GO_0000122	1
PRDM1	GO_0000122	1
PRDM13	GO_0000122	1
PRDM14	GO_0000122	1
PRDM16	GO_0000122	1
PRDM5	GO_0000122	1
PRKN	GO_0000122	1
PRMT6	GO_0000122	1
PROP1	GO_0000122	1
PROX1	GO_0000122	1
PROX2	GO_0000122	1
PRRX1	GO_0000122	1
PSEN1	GO_0000122	1
PSMD10	GO_0000122	1
PTCH1	GO_0000122	1
PTH	GO_0000122	1
PTPN2	GO_0000122	1
PURA	GO_0000122	1
PURB	GO_0000122	1
PURG	GO_0000122	1
RARA	GO_0000122	1
RARB	GO_0000122	1
RARG	GO_0000122	1
RB1	GO_0000122	1
RBBP7	GO_0000122	1
RBL1	GO_0000122	1
RBM10	GO_0000122	1
RBPJ	GO_0000122	1
RCOR1	GO_0000122	1
RCOR2	GO_0000122	1
RCOR3	GO_0000122	1
RECQL5	GO_0000122	1
REL	GO_0000122	1
RELA	GO_0000122	1
RELB	GO_0000122	1
REST	GO_0000122	1
RFC1	GO_0000122	1
RFX5	GO_0000122	1
RIF1	GO_0000122	1
RIPPLY1	GO_0000122	1
RIPPLY2	GO_0000122	1
RIPPLY3	GO_0000122	1
RITA1	GO_0000122	1
RLIM	GO_0000122	1
RNF168	GO_0000122	1
RNF2	GO_0000122	1
RNF8	GO_0000122	1
RORC	GO_0000122	1
RPL10	GO_0000122	1
RPL23	GO_0000122	1
RPS14	GO_0000122	1
RPS27A	GO_0000122	1
RREB1	GO_0000122	1
RTF1	GO_0000122	1
RUNX1	GO_0000122	1
RUNX3	GO_0000122	1
RXRA	GO_0000122	1
RYBP	GO_0000122	1
S100A1	GO_0000122	1
SALL1	GO_0000122	1
SALL2	GO_0000122	1
SALL4	GO_0000122	1
SAP130	GO_0000122	1
SAP30	GO_0000122	1
SARNP	GO_0000122	1
SARS	GO_0000122	1
SATB1	GO_0000122	1
SATB2	GO_0000122	1
SCGB1A1	GO_0000122	1
SCRT1	GO_0000122	1
SCRT2	GO_0000122	1
SDR16C5	GO_0000122	1
SEMA4D	GO_0000122	1
SFPQ	GO_0000122	1
SHH	GO_0000122	1
SIM2	GO_0000122	1
SIN3A	GO_0000122	1
SIN3B	GO_0000122	1
SIRT1	GO_0000122	1
SIRT2	GO_0000122	1
SIRT6	GO_0000122	1
SIRT7	GO_0000122	1
SIX1	GO_0000122	1
SKI	GO_0000122	1
SKIL	GO_0000122	1
SKOR1	GO_0000122	1
SKOR2	GO_0000122	1
SLA2	GO_0000122	1
SMAD2	GO_0000122	1
SMAD3	GO_0000122	1
SMAD4	GO_0000122	1
SMAD5	GO_0000122	1
SMAD7	GO_0000122	1
SMARCA2	GO_0000122	1
SMARCA4	GO_0000122	1
SMO	GO_0000122	1
SMURF2	GO_0000122	1
SMYD2	GO_0000122	1
SNAI1	GO_0000122	1
SNAI2	GO_0000122	1
SNAI3	GO_0000122	1
SNCA	GO_0000122	1
SNW1	GO_0000122	1
SORBS3	GO_0000122	1
SOX11	GO_0000122	1
SOX14	GO_0000122	1
SOX15	GO_0000122	1
SOX18	GO_0000122	1
SOX2	GO_0000122	1
SOX6	GO_0000122	1
SOX9	GO_0000122	1
SP100	GO_0000122	1
SP2	GO_0000122	1
SP3	GO_0000122	1
SP5	GO_0000122	1
SPDEF	GO_0000122	1
SPEN	GO_0000122	1
SPI1	GO_0000122	1
SPOP	GO_0000122	1
SQSTM1	GO_0000122	1
SREBF1	GO_0000122	1
SREBF2	GO_0000122	1
SRF	GO_0000122	1
SRY	GO_0000122	1
STAT1	GO_0000122	1
STAT3	GO_0000122	1
STAT6	GO_0000122	1
STRAP	GO_0000122	1
SUDS3	GO_0000122	1
SUFU	GO_0000122	1
SUMO1	GO_0000122	1
SUPT4H1	GO_0000122	1
SUPT5H	GO_0000122	1
SUV39H1	GO_0000122	1
SUV39H2	GO_0000122	1
SUZ12	GO_0000122	1
T	GO_0000122	1
TAF1	GO_0000122	1
TAF3	GO_0000122	1
TAF7	GO_0000122	1
TAF9B	GO_0000122	1
TAGLN3	GO_0000122	1
TAL1	GO_0000122	1
TBL1X	GO_0000122	1
TBL1XR1	GO_0000122	1
TBR1	GO_0000122	1
TBX1	GO_0000122	1
TBX10	GO_0000122	1
TBX15	GO_0000122	1
TBX18	GO_0000122	1
TBX19	GO_0000122	1
TBX2	GO_0000122	1
TBX20	GO_0000122	1
TBX21	GO_0000122	1
TBX22	GO_0000122	1
TBX3	GO_0000122	1
TBX4	GO_0000122	1
TBX5	GO_0000122	1
TBX6	GO_0000122	1
TBXT	GO_0000122	1
TCEAL1	GO_0000122	1
TCERG1	GO_0000122	1
TCERG1L	GO_0000122	1
TCF21	GO_0000122	1
TCF25	GO_0000122	1
TCF3	GO_0000122	1
TCF7	GO_0000122	1
TCF7L2	GO_0000122	1
TCFL5	GO_0000122	1
TCP10L	GO_0000122	1
TDG	GO_0000122	1
TENM2	GO_0000122	1
TFAP2A	GO_0000122	1
TFAP2B	GO_0000122	1
TFAP2C	GO_0000122	1
TFCP2L1	GO_0000122	1
TGIF1	GO_0000122	1
TGIF2	GO_0000122	1
THAP1	GO_0000122	1
THAP11	GO_0000122	1
THRA	GO_0000122	1
THRB	GO_0000122	1
TIMELESS	GO_0000122	1
TLE4	GO_0000122	1
TLE5	GO_0000122	1
TMPRSS6	GO_0000122	1
TNF	GO_0000122	1
TP53	GO_0000122	1
TP63	GO_0000122	1
TP73	GO_0000122	1
TPR	GO_0000122	1
TRAF6	GO_0000122	1
TRIB3	GO_0000122	1
TRIM27	GO_0000122	1
TRIM28	GO_0000122	1
TRIM29	GO_0000122	1
TRIM33	GO_0000122	1
TRIM37	GO_0000122	1
TRPS1	GO_0000122	1
TRPV1	GO_0000122	1
TRPV4	GO_0000122	1
TWIST1	GO_0000122	1
TXN	GO_0000122	1
TXNIP	GO_0000122	1
UBA52	GO_0000122	1
UBB	GO_0000122	1
UBC	GO_0000122	1
UBE2D1	GO_0000122	1
UBE2D3	GO_0000122	1
UBE2I	GO_0000122	1
UHRF1	GO_0000122	1
URI1	GO_0000122	1
USP2	GO_0000122	1
USP3	GO_0000122	1
USP9X	GO_0000122	1
UXT	GO_0000122	1
VAX1	GO_0000122	1
VAX2	GO_0000122	1
VDR	GO_0000122	1
VEGFA	GO_0000122	1
VHL	GO_0000122	1
VLDLR	GO_0000122	1
VPS72	GO_0000122	1
VRTN	GO_0000122	1
WDTC1	GO_0000122	1
WFS1	GO_0000122	1
WNT10B	GO_0000122	1
WT1	GO_0000122	1
WWC1	GO_0000122	1
WWC2	GO_0000122	1
WWC3	GO_0000122	1
WWOX	GO_0000122	1
WWP2	GO_0000122	1
WWTR1	GO_0000122	1
XPO1	GO_0000122	1
YBX1	GO_0000122	1
YBX3	GO_0000122	1
YEATS2	GO_0000122	1
YY1	GO_0000122	1
ZBTB1	GO_0000122	1
ZBTB12	GO_0000122	1
ZBTB14	GO_0000122	1
ZBTB16	GO_0000122	1
ZBTB18	GO_0000122	1
ZBTB2	GO_0000122	1
ZBTB20	GO_0000122	1
ZBTB24	GO_0000122	1
ZBTB26	GO_0000122	1
ZBTB32	GO_0000122	1
ZBTB34	GO_0000122	1
ZBTB37	GO_0000122	1
ZBTB4	GO_0000122	1
ZBTB42	GO_0000122	1
ZBTB45	GO_0000122	1
ZBTB5	GO_0000122	1
ZBTB6	GO_0000122	1
ZBTB7A	GO_0000122	1
ZBTB7B	GO_0000122	1
ZC3H8	GO_0000122	1
ZEB1	GO_0000122	1
ZEB2	GO_0000122	1
ZFHX2	GO_0000122	1
ZFHX3	GO_0000122	1
ZFHX4	GO_0000122	1
ZFP36	GO_0000122	1
ZFP90	GO_0000122	1
ZFPM1	GO_0000122	1
ZFPM2	GO_0000122	1
ZGLP1	GO_0000122	1
ZGPAT	GO_0000122	1
ZHX1	GO_0000122	1
ZHX2	GO_0000122	1
ZHX3	GO_0000122	1
ZKSCAN3	GO_0000122	1
ZMYND8	GO_0000122	1
ZNF131	GO_0000122	1
ZNF136	GO_0000122	1
ZNF140	GO_0000122	1
ZNF148	GO_0000122	1
ZNF157	GO_0000122	1
ZNF174	GO_0000122	1
ZNF175	GO_0000122	1
ZNF177	GO_0000122	1
ZNF189	GO_0000122	1
ZNF202	GO_0000122	1
ZNF205	GO_0000122	1
ZNF217	GO_0000122	1
ZNF219	GO_0000122	1
ZNF224	GO_0000122	1
ZNF239	GO_0000122	1
ZNF254	GO_0000122	1
ZNF263	GO_0000122	1
ZNF268	GO_0000122	1
ZNF281	GO_0000122	1
ZNF296	GO_0000122	1
ZNF345	GO_0000122	1
ZNF350	GO_0000122	1
ZNF354B	GO_0000122	1
ZNF366	GO_0000122	1
ZNF382	GO_0000122	1
ZNF431	GO_0000122	1
ZNF451	GO_0000122	1
ZNF497	GO_0000122	1
ZNF500	GO_0000122	1
ZNF501	GO_0000122	1
ZNF536	GO_0000122	1
ZNF564	GO_0000122	1
ZNF567	GO_0000122	1
ZNF568	GO_0000122	1
ZNF589	GO_0000122	1
ZNF608	GO_0000122	1
ZNF613	GO_0000122	1
ZNF649	GO_0000122	1
ZNF668	GO_0000122	1
ZNF675	GO_0000122	1
ZNF691	GO_0000122	1
ZNF692	GO_0000122	1
ZNF746	GO_0000122	1
ZNF8	GO_0000122	1
ZNF831	GO_0000122	1
ZNF835	GO_0000122	1
CREBBP	GO_0000123	1
DPF1	GO_0000123	1
DPF2	GO_0000123	1
DPF3	GO_0000123	1
ELP1	GO_0000123	1
ELP2	GO_0000123	1
ELP3	GO_0000123	1
ELP4	GO_0000123	1
EP300	GO_0000123	1
HCFC1	GO_0000123	1
ING4	GO_0000123	1
JADE1	GO_0000123	1
JADE2	GO_0000123	1
JADE3	GO_0000123	1
KANSL1	GO_0000123	1
KANSL2	GO_0000123	1
KANSL3	GO_0000123	1
KAT5	GO_0000123	1
KAT6A	GO_0000123	1
KAT6B	GO_0000123	1
KAT7	GO_0000123	1
KAT8	GO_0000123	1
MCRS1	GO_0000123	1
MORF4L1	GO_0000123	1
MORF4L2	GO_0000123	1
MSL3	GO_0000123	1
MSL3P1	GO_0000123	1
OGT	GO_0000123	1
PHF10	GO_0000123	1
PHF20	GO_0000123	1
RSF1	GO_0000123	1
WDR5	GO_0000123	1
ATXN7L3	GO_0000124	1
ENY2	GO_0000124	1
F8VVB4	GO_0000124	1
F8VWA3	GO_0000124	1
SGF29	GO_0000124	1
SUPT20H	GO_0000124	1
SUPT20HL1	GO_0000124	1
SUPT20HL2	GO_0000124	1
SUPT3H	GO_0000124	1
TADA1	GO_0000124	1
TADA3	GO_0000124	1
TAF12	GO_0000124	1
TAF6	GO_0000124	1
TAF6L	GO_0000124	1
TAF9	GO_0000124	1
TAF9B	GO_0000124	1
TRRAP	GO_0000124	1
USP22	GO_0000124	1
GTF3C1	GO_0000127	1
GTF3C2	GO_0000127	1
GTF3C3	GO_0000127	1
GTF3C4	GO_0000127	1
GTF3C5	GO_0000127	1
GTF3C6	GO_0000127	1
ATL1	GO_0000137	1
GOLGA2	GO_0000137	1
GOLGA2P5	GO_0000137	1
GOLGA6A	GO_0000137	1
GOLGA6B	GO_0000137	1
GOLGA6C	GO_0000137	1
GOLGA6D	GO_0000137	1
GOLGA8A	GO_0000137	1
GOLGA8B	GO_0000137	1
GOLGA8CP	GO_0000137	1
GOLGA8DP	GO_0000137	1
GOLGA8F	GO_0000137	1
GOLGA8H	GO_0000137	1
GOLGA8IP	GO_0000137	1
GOLGA8J	GO_0000137	1
GOLGA8K	GO_0000137	1
GOLGA8M	GO_0000137	1
GOLGA8N	GO_0000137	1
GOLGA8O	GO_0000137	1
GOLGA8Q	GO_0000137	1
GOLGA8R	GO_0000137	1
GOLGA8S	GO_0000137	1
GOLGA8T	GO_0000137	1
GOLT1A	GO_0000137	1
LLGL1	GO_0000137	1
NECAB3	GO_0000137	1
NSG2	GO_0000137	1
SMPD3	GO_0000137	1
TMEM59	GO_0000137	1
XYLT1	GO_0000137	1
A4GNT	GO_0000139	1
A8MXE2	GO_0000139	1
ABCA5	GO_0000139	1
ABCA7	GO_0000139	1
ABCB6	GO_0000139	1
ABCG1	GO_0000139	1
ACBD3	GO_0000139	1
ACER2	GO_0000139	1
ADAM10	GO_0000139	1
ADORA2A	GO_0000139	1
AGPAT3	GO_0000139	1
AGTRAP	GO_0000139	1
ANKRD28	GO_0000139	1
AP1B1	GO_0000139	1
AP1G1	GO_0000139	1
AP1G2	GO_0000139	1
AP1M1	GO_0000139	1
AP1M2	GO_0000139	1
AP1S1	GO_0000139	1
AP1S2	GO_0000139	1
AP1S3	GO_0000139	1
AP3D1	GO_0000139	1
AP4B1	GO_0000139	1
AP4E1	GO_0000139	1
AP4M1	GO_0000139	1
AP4S1	GO_0000139	1
APOO	GO_0000139	1
APP	GO_0000139	1
ARCN1	GO_0000139	1
AREG	GO_0000139	1
ARF1	GO_0000139	1
ARF3	GO_0000139	1
ARFGAP1	GO_0000139	1
ARFGAP2	GO_0000139	1
ARFGAP3	GO_0000139	1
ARFGEF1	GO_0000139	1
ARFGEF2	GO_0000139	1
ARFIP1	GO_0000139	1
ARFIP2	GO_0000139	1
ARFRP1	GO_0000139	1
ARHGAP21	GO_0000139	1
ARHGAP32	GO_0000139	1
ARL1	GO_0000139	1
ARL3	GO_0000139	1
ARRB1	GO_0000139	1
ASAH2	GO_0000139	1
ATF6	GO_0000139	1
ATL1	GO_0000139	1
ATP2C1	GO_0000139	1
ATP2C2	GO_0000139	1
ATP7B	GO_0000139	1
B2M	GO_0000139	1
B3GALNT1	GO_0000139	1
B3GALNT2	GO_0000139	1
B3GALT1	GO_0000139	1
B3GALT2	GO_0000139	1
B3GALT4	GO_0000139	1
B3GALT5	GO_0000139	1
B3GALT6	GO_0000139	1
B3GAT1	GO_0000139	1
B3GAT2	GO_0000139	1
B3GAT3	GO_0000139	1
B3GNT10	GO_0000139	1
B3GNT2	GO_0000139	1
B3GNT3	GO_0000139	1
B3GNT4	GO_0000139	1
B3GNT5	GO_0000139	1
B3GNT6	GO_0000139	1
B3GNT7	GO_0000139	1
B3GNT8	GO_0000139	1
B3GNT9	GO_0000139	1
B4GALNT1	GO_0000139	1
B4GALNT2	GO_0000139	1
B4GALT1	GO_0000139	1
B4GALT2	GO_0000139	1
B4GALT3	GO_0000139	1
B4GALT4	GO_0000139	1
B4GALT5	GO_0000139	1
B4GALT6	GO_0000139	1
B4GALT7	GO_0000139	1
B4GAT1	GO_0000139	1
BET1	GO_0000139	1
BET1L	GO_0000139	1
BLZF1	GO_0000139	1
BOK	GO_0000139	1
BSG	GO_0000139	1
C1GALT1	GO_0000139	1
C1GALT1C1	GO_0000139	1
C20ORF173	GO_0000139	1
C3ORF58	GO_0000139	1
C6ORF89	GO_0000139	1
C6orf89	GO_0000139	1
CABP1	GO_0000139	1
CABP7	GO_0000139	1
CALN1	GO_0000139	1
CAMK1G	GO_0000139	1
CAV1	GO_0000139	1
CAV2	GO_0000139	1
CAV3	GO_0000139	1
CBFA2T3	GO_0000139	1
CD1E	GO_0000139	1
CD55	GO_0000139	1
CD59	GO_0000139	1
CD74	GO_0000139	1
CDC42	GO_0000139	1
CDIPT	GO_0000139	1
CHORDC1	GO_0000139	1
CHP1	GO_0000139	1
CHPF	GO_0000139	1
CHPF2	GO_0000139	1
CHPT1	GO_0000139	1
CHST1	GO_0000139	1
CHST10	GO_0000139	1
CHST11	GO_0000139	1
CHST12	GO_0000139	1
CHST13	GO_0000139	1
CHST14	GO_0000139	1
CHST15	GO_0000139	1
CHST2	GO_0000139	1
CHST3	GO_0000139	1
CHST4	GO_0000139	1
CHST5	GO_0000139	1
CHST6	GO_0000139	1
CHST7	GO_0000139	1
CHST8	GO_0000139	1
CHST9	GO_0000139	1
CHSY1	GO_0000139	1
CHSY3	GO_0000139	1
CLCN3	GO_0000139	1
CLCN5	GO_0000139	1
CLIP3	GO_0000139	1
CLN3	GO_0000139	1
CLSTN1	GO_0000139	1
CLSTN2	GO_0000139	1
CLSTN3	GO_0000139	1
CLTA	GO_0000139	1
CLTC	GO_0000139	1
CLVS1	GO_0000139	1
CLVS2	GO_0000139	1
CNGA2	GO_0000139	1
CNGA4	GO_0000139	1
CNGB1	GO_0000139	1
CNIH1	GO_0000139	1
CNIH2	GO_0000139	1
CNIH3	GO_0000139	1
COG1	GO_0000139	1
COG2	GO_0000139	1
COG3	GO_0000139	1
COG4	GO_0000139	1
COG5	GO_0000139	1
COG6	GO_0000139	1
COG7	GO_0000139	1
COG8	GO_0000139	1
COL7A1	GO_0000139	1
COP1	GO_0000139	1
COPA	GO_0000139	1
COPB1	GO_0000139	1
COPB2	GO_0000139	1
COPE	GO_0000139	1
COPG1	GO_0000139	1
COPG2	GO_0000139	1
COPZ1	GO_0000139	1
COPZ2	GO_0000139	1
CORO7	GO_0000139	1
CREB3	GO_0000139	1
CREB3L3	GO_0000139	1
CREB3L4	GO_0000139	1
CSGALNACT1	GO_0000139	1
CSGALNACT2	GO_0000139	1
CSNK1D	GO_0000139	1
CSPG5	GO_0000139	1
CTSC	GO_0000139	1
CTSZ	GO_0000139	1
CUL3	GO_0000139	1
[truncated: 280,116 more rows]
