# Supplementary material for: Deep exome sequencing identifies enrichment of deleterious mosaic variants in neurodevelopmental disorder genes and mitochondrial tRNA regions in bipolar disorder
Source: Mol Psychiatry. 2023 May 30;28(10):4294–306. doi: 10.1038/s41380-023-02096-x (PMC10827672; doi:10.1038/s41380-023-02096-x)
Supplement: Supplementary file 6 — Dataset 5 [file 41380_2023_2096_MOESM6_ESM.txt]

chrM	1114	1141
chrM	1159	1230
chrM	1442	1503
chrM	1527	1567
chrM	1916	1920
chrM	2038	2075
chrM	4038	4840
chrM	4886	4890
chrM	4919	4996
chrM	5006	5429
chrM	5470	6301
chrM	6533	6541
chrM	6599	8051
chrM	8171	8567
chrM	8605	9394
chrM	9474	9610
chrM	11549	11568
chrM	11605	11616
